# Supplementary material for: Genome-wide study of an elite rice pedigree reveals a complex history of genetic architecture for breeding improvement
Source: Sci Rep. 2017 Apr 4;7:45685. doi: 10.1038/srep45685 (PMC5379486; doi:10.1038/srep45685)
Supplement: Supplementary Dataset 1 [file srep45685-s2.xls]

## Sheet: ssw_clone_gene
chromosome	start	end	Pi Theta Tajima_D			gene	gene_symbol	character_major	character_minor	isolation	objective	doi
1	1342000	1360999	8.97e-06	4.704e-05	-1.25197	Bowman-Birk trypsin inhibitor 1.1	IBP1.1	Physiological trait	Root	Overexpression	&quot;enhanced IDEF1(Fe deficiency-responsive element binding factor 1) accumulation and prevent IDEF1 degradation, regulation of OsYSL2 expression under Fe-deficient condition &quot;	10.1007/s11105-013-0695-8
1	1379000	1390999	7.6e-06	3.36e-05	-1.04415	-	-	-	-	-	-	-
1	1912000	1923999	3.7e-06	3.36e-05	-1.20139	-	-	-	-	-	-	-
1	1964000	1979999	9e-07	1.68e-05	-0.944036	-	-	-	-	-	-	-
1	4204000	4220999	9.9e-06	3.36e-05	-0.950197	-	-	-	-	-	-	-
1	4669000	4681999	7.3e-06	3.36e-05	-1.05617	miRNA156b	OsmiR156b	Morphological trait	Dwarf	Overexpression	Tillering dwarf. Tiller bud outgrowth.	10.1104/pp.106.084475
1	5050000	5060999	3.7e-06	3.36e-05	-1.20002	NPR1 homologue1	NH1	Resistance or Tolerance	Bacterial blight resistance	Overexpression	Resistance to Xanthomonas oryzae pv. oryzae. Light dependent salicylic acid level.	10.1094/MPMI-18-0511
1	5114000	5123999	3.9e-06	3.36e-05	-1.19482	-	-	-	-	-	-	-
1	6282000	6299999	5.5e-06	3.36e-05	-1.12843	-	-	-	-	-	-	-
1	6789000	6801999	5.05e-06	3.36e-05	-1.14633	-	-	-	-	-	-	-
1	6863000	6874999	7.9e-06	3.92e-05	-1.13677	-	-	-	-	-	-	-
1	6902000	6912999	6.4e-06	3.36e-05	-1.09299	-	-	-	-	-	-	-
1	6997000	7019999	3.24286e-06	2.16e-05	-0.955623	non-yellow coloring1	nyc1	Physiological trait	Source activity	Mutant	Chlorophyll degradation during senescence.	10.1105/tpc.106.042911
1	7364000	7382999	2.898e-05	6.888e-05	-1.0262	-	-	-	-	-	-	-
1	7434000	7452999	5.14e-06	4.704e-05	-1.36885	-	-	-	-	-	-	-
1	7619000	7636999	5.7e-06	3.36e-05	-1.12255	-	-	-	-	-	-	-
1	7640000	7650999	3.7e-06	3.36e-05	-1.19929	-	-	-	-	-	-	-
1	7689000	7707999	9e-07	1.68e-05	-0.944036	-	-	-	-	-	-	-
1	7740000	7761999	5.54615e-06	5.04e-05	-1.38618	-	-	-	-	-	-	-
1	7792000	7823999	4.3125e-06	2.31e-05	-0.945325	-	-	-	-	-	-	-
1	7891000	7906999	2.26e-05	6.72e-05	-1.16878	-	-	-	-	-	-	-
1	7919000	7937999	1.64e-06	2.016e-05	-0.987805	-	-	-	-	-	-	-
1	7983000	7997999	9e-07	1.68e-05	-0.944036	-	-	-	-	-	-	-
1	8014000	8032999	9e-07	1.68e-05	-0.944036	-	-	-	-	-	-	-
1	8043000	8077999	9.90909e-07	1.83273e-05	-0.974128	-	-	-	-	-	-	-
1	8136000	8153999	9.1e-06	3.36e-05	-0.984934	-	-	-	-	-	-	-
1	9347000	9365999	9e-07	1.68e-05	-0.944036	-	-	-	-	-	-	-
1	9825000	9836999	6.4e-06	3.36e-05	-1.09299	-	-	-	-	-	-	-
1	9958000	9973999	1e-05	3.36e-05	-0.949837	-	-	-	-	-	-	-
1	10145000	10163999	9e-07	1.68e-05	-0.944036	-	-	-	-	-	-	-
1	11009000	11019999	1.91e-05	5.04e-05	-0.985356	-	-	-	-	-	-	-
1	11053000	11086999	5.5e-06	4.15579e-05	-1.2634	-	-	-	-	-	-	-
1	11189000	11207999	2.99e-06	3.528e-05	-1.25694	-	-	-	-	-	-	-
1	11211000	11222999	5.6e-06	3.36e-05	-1.12396	-	-	-	-	-	-	-
1	11265000	11281999	5.6e-06	3.36e-05	-1.12467	-	-	-	-	-	-	-
1	11312000	11330999	4.6e-06	5.04e-05	-1.43846	-	-	-	-	-	-	-
1	11349000	11367999	3.12e-06	2.688e-05	-1.07617	-	-	-	-	-	-	-
1	11448000	11460999	4.6e-06	3.36e-05	-1.16423	shoot K content 1	SKC1	Resistance or Tolerance	Salinity tolerance	Natural variation	Regulation of K+/Na+ homeostasis under salt stress.	10.1038/ng1643
1	12401000	12411999	8.2e-06	3.36e-05	-1.02038	-	-	-	-	-	-	-
1	12570000	12579999	5.5e-06	3.36e-05	-1.12878	-	-	-	-	-	-	-
1	12921000	12936999	3.7e-06	3.36e-05	-1.20071	-	-	-	-	-	-	-
1	13108000	13119999	5.8e-06	3.36e-05	-1.11594	-	-	-	-	-	-	-
1	13125000	13143999	1.447e-05	5.208e-05	-1.16234	-	-	-	-	-	-	-
1	13426000	13440999	1.175e-05	4.2e-05	-1.06377	-	-	-	-	-	-	-
1	14507000	14518999	2.01e-05	5.04e-05	-0.952937	-	-	-	-	-	-	-
1	14792000	14808999	2.44e-05	6.72e-05	-1.12093	-	-	-	-	-	-	-
1	17326000	17335999	7.9e-06	3.36e-05	-1.03334	-	-	-	-	-	-	-
1	17741000	17762999	9.14167e-06	4.06e-05	-1.11996	-	-	-	-	-	-	-
1	22452000	22461999	9e-07	1.68e-05	-0.944036	-	-	-	-	-	-	-
1	23405000	23415999	9e-07	1.68e-05	-0.944036	-	-	-	-	-	-	-
1	24121000	24132999	9e-07	1.68e-05	-0.944036	-	-	-	-	-	-	-
1	24178000	24189999	7.3e-06	3.36e-05	-1.05617	-	-	-	-	-	-	-
1	24690000	24708999	1.026e-05	4.704e-05	-1.20338	-	-	-	-	-	-	-
1	24937000	24955999	1.17333e-05	3.92e-05	-1.00186	-	-	-	-	-	-	-
1	25019000	25029999	7.3e-06	3.36e-05	-1.05686	semi-dwarf and late flowering	DIF1	Physiological trait	Seed	Knockdown Overexpression	grain weight	10.1371/journal.pone.0102529
1	25031000	25047999	3.7e-06	3.36e-05	-1.20139	-	-	-	-	-	-	-
1	25303000	25320999	3.07333e-05	7.09333e-05	-1.02692	-	-	-	-	-	-	-
1	25481000	25499999	3.7e-06	3.36e-05	-1.20139	-	-	-	-	-	-	-
1	25590000	25599999	3.7e-06	3.36e-05	-1.20139	-	-	-	-	-	-	-
1	25661000	25676999	3.25571e-05	7.44e-05	-1.02299	-	-	-	-	-	-	-
1	25692000	25709999	1.8e-05	5.04e-05	-1.01822	-	-	-	-	-	-	-
1	25743000	25752999	9.1e-06	3.36e-05	-0.984934	-	-	-	-	-	-	-
1	25757000	25775999	9.64e-06	3.528e-05	-0.999306	-	-	-	-	-	-	-
1	25829000	25847999	1.26e-05	5.04e-05	-1.18734	-	-	-	-	-	-	-
1	25993000	26011999	3.7e-06	3.36e-05	-1.20139	OsYUCCA1	OsYUCCA1	Morphological trait	Root	Knockdown Overexpression	Dwarfism. Root development. Auxin biosynthesis.	10.1104/pp.106.091561
1	26085000	26113999	1.82538e-05	6.97846e-05	-1.34152	-	-	-	-	-	-	-
1	26213000	26231999	1.8e-06	3.192e-05	-1.24163	-	-	-	-	-	-	-
1	26310000	26328999	4.06e-06	3.696e-05	-1.24326	-	-	-	-	-	-	-
1	26360000	26378999	4.6e-06	4.2e-05	-1.30605	-	-	-	-	-	-	-
1	26381000	26399999	3.925e-06	3.36e-05	-1.19202	-	-	-	-	-	-	-
1	26435000	26459999	7.225e-06	5.04e-05	-1.33283	-	-	-	-	-	-	-
1	26589000	26607999	8.94444e-06	4.10667e-05	-1.13795	-	-	-	-	-	-	-
1	26709000	26727999	6.9e-06	4.2e-05	-1.22664	PHOSPHATE TRANSPORTER1;11	PT11	Resistance or Tolerance	Other soil stress tolerance	Mutant	Mycorrhizal symbiosis.	10.1105/tpc.112.104901
1	26791000	26809999	4.6125e-06	3.36e-05	-1.16372	-	-	-	-	-	-	-
1	26860000	26872999	4.7e-06	3.36e-05	-1.16139	-	-	-	-	-	-	-
1	26967000	26985999	2.98e-06	3.696e-05	-1.28386	-	-	-	-	-	-	-
1	27155000	27166999	8.2e-06	5.04e-05	-1.32558	-	-	-	-	-	-	-
1	27168000	27186999	5.5e-06	3.36e-05	-1.1278	-	-	-	-	-	-	-
1	27293000	27308999	2.8e-06	3.36e-05	-1.23719	DWARF TILLER1	DWT1	Morphological trait	Panicle flower	Mutant	&quot;panicle size, the number of spikelets&quot;	10.1371/journal.pgen.1004154
1	27469000	27490999	5.95833e-06	3.78e-05	-1.18778	OsETTIN2	OsETT2	Resistance or Tolerance	Panicle flower	Knockdown	awn development	10.1111/tpj/12411
1	27528000	27550999	3.31429e-06	4.2e-05	-1.34711	-	-	-	-	-	-	-
1	27587000	27605999	2.92857e-06	3.36e-05	-1.23266	-	-	-	-	-	-	-
1	27672000	27690999	1.03e-05	5.376e-05	-1.30058	-	-	-	-	-	-	-
1	27733000	27748999	9.2e-06	3.36e-05	-0.981317	-	-	-	-	-	-	-
1	27757000	27768999	7.3e-06	3.36e-05	-1.05755	-	-	-	-	-	-	-
1	27866000	27884999	7.12e-06	3.36e-05	-1.06482	-	-	-	-	-	-	-
1	27976000	27994999	3.7e-06	3.36e-05	-1.20139	-	-	-	-	-	-	-
1	28000000	28018999	9.32e-06	5.208e-05	-1.31576	-	-	-	-	-	-	-
1	28232000	28250999	4.6e-06	4.2e-05	-1.30605	-	-	-	-	-	-	-
1	28425000	28434999	1.87e-05	5.04e-05	-0.996632	-	-	-	-	-	-	-
1	28571000	28587999	5.5e-06	3.36e-05	-1.12878	-	-	-	-	-	-	-
1	28637000	28653999	6.5e-06	3.36e-05	-1.08833	-	-	-	-	-	-	-
1	29276000	29294999	4.06e-06	3.696e-05	-1.24326	-	-	-	-	-	-	-
1	29300000	29318999	5.14e-06	4.704e-05	-1.36885	-	-	-	-	-	-	-
1	29474000	29491999	3.7e-06	3.36e-05	-1.20139	-	-	-	-	-	-	-
1	29583000	29607999	3.925e-06	3.57e-05	-1.22756	-	-	-	-	-	-	-
1	29643000	29653999	3.7e-06	3.36e-05	-1.20139	LEC2 and FUSCA3 Like 1	OsLFL	Physiological trait	Flowering	Mutant	Flowering time.	10.1016/j.jplph.2007.07.010
1	29776000	29794999	1.018e-05	4.872e-05	-1.23922	-	-	-	-	-	-	-
1	29861000	29877999	3.7e-06	3.36e-05	-1.20139	-	-	-	-	-	-	-
1	29966000	29976999	1.8e-05	5.04e-05	-1.01822	rice RING zinc-finger protein 34	OsRZFP34	Physiological trait	Culm leaf	Knockdown Overexpression	&quot;regulating leaf temperature under heat and ABA treatment, stomatal opening and transpiration cooling under high temperature&quot;	10.1007/s11103-014-0217-6
1	30002000	30020999	1.141e-05	4.2e-05	-1.07603	-	-	-	-	-	-	-
1	30028000	30046999	9e-07	1.68e-05	-0.944036	-	-	-	-	-	-	-
1	30049000	30084999	3.07895e-06	2.47579e-05	-1.03155	-	-	-	-	-	-	-
1	30097000	30115999	1.891e-05	6.384e-05	-1.21325	-	-	-	-	-	-	-
1	30185000	30203999	8.29e-06	4.536e-05	-1.21347	-	-	-	-	-	-	-
1	30215000	30224999	8.2e-06	3.36e-05	-1.02038	-	-	-	-	-	-	-
1	30227000	30261999	6.988e-06	3.8976e-05	-1.16707	-	-	-	-	-	-	-
1	30308000	30321999	3.7e-06	3.36e-05	-1.20139	-	-	-	-	-	-	-
1	30342000	30360999	8.56e-06	3.864e-05	-1.11032	-	-	-	-	-	-	-
1	30368000	30379999	3.7e-06	3.36e-05	-1.20139	-	-	-	-	-	-	-
1	30381000	30421999	7.58421e-06	3.80211e-05	-1.13369	-	-	-	-	-	-	-
1	30440000	30458999	3.1e-06	2.352e-05	-1.00417	-	-	-	-	-	-	-
1	30470000	30483999	1.018e-05	4.704e-05	-1.18624	-	-	-	-	-	-	-
1	30489000	30500999	9e-06	3.36e-05	-0.9877	-	-	-	-	-	-	-
1	30523000	30541999	1.324e-05	5.208e-05	-1.19497	-	-	-	-	-	-	-
1	30551000	30569999	1.285e-05	4.536e-05	-1.09497	-	-	-	-	-	-	-
1	30589000	30618999	1.13e-05	4.116e-05	-1.06011	-	-	-	-	-	-	-
1	30640000	30652999	7.3e-06	3.36e-05	-1.05686	respiratory burst oxidase homologsA	OsrbohA	Resistance or Tolerance	Other stress resistance	Knockdown	Reactive oxygen species production after treatment with flagellin in cultured cell.	10.5511/plantbiotechnology.22.127
1	30687000	30739999	4.06129e-06	3.36e-05	-1.1728	-	-	-	-	-	-	-
1	30840000	30856999	5.15e-06	2.73e-05	-1.00416	-	-	-	-	-	-	-
1	30946000	30966999	8.6e-06	4.34e-05	-1.18322	-	-	-	-	-	-	-
1	30980000	30994999	6.4e-06	3.36e-05	-1.0923	-	-	-	-	-	-	-
1	30996000	31009999	2.8e-06	3.36e-05	-1.23787	-	-	-	-	-	-	-
1	31029000	31044999	3.7e-06	3.36e-05	-1.20071	-	-	-	-	-	-	-
1	31076000	31094999	1.568e-05	6.216e-05	-1.28252	-	-	-	-	-	-	-
1	31096000	31112999	1.1325e-05	4.83e-05	-1.19055	-	-	-	-	-	-	-
1	31173000	31190999	9e-06	3.36e-05	-0.9877	-	-	-	-	-	-	-
1	31245000	31264999	1.29273e-05	6.87273e-05	-1.42416	-	-	-	-	-	-	-
1	31355000	31368999	9.7e-06	4.032e-05	-1.10946	white leaf and panicles 1	WLP1	Morphological trait	Culm leaf	Knockdown	&quot;chloroplast development, thermo-sensitivity albino phenotype&quot;	10.1007/s11103-013-0134-0
1	31426000	31442999	2.4375e-05	6.51e-05	-1.0933	cellulose synthase catalytic subunit A4	OsCesA4	Resistance or Tolerance	Lodging resistance	Mutant	Brittle culm. Cellulose contents in culm.	10.1104/pp.103.022442
1	31467000	31482999	9e-06	3.36e-05	-0.9877	-	-	-	-	-	-	-
1	31502000	31528999	1.64273e-05	5.04e-05	-1.06808	&quot;high tillering, reduced height, and infertile spikelets 1&quot;	this1	Physiological trait	Sterility	Mutant	Tillering. Pollen development.	10.1093/jxb/ert256
1	31550000	31573999	1.60267e-05	5.152e-05	-1.08968	-	-	-	-	-	-	-
1	31587000	31598999	5.5e-06	3.36e-05	-1.12878	-	-	-	-	-	-	-
1	31620000	31638999	1.074e-05	4.368e-05	-1.14123	-	-	-	-	-	-	-
1	31663000	31674999	2.33e-05	6.72e-05	-1.14882	-	-	-	-	-	-	-
1	31696000	31706999	1.35e-05	5.04e-05	-1.15963	-	-	-	-	-	-	-
1	31796000	31812999	1.84375e-05	6.72e-05	-1.2784	Gibberellin 2-Oxidase 3	GA2ox3	Morphological trait	Dwarf	Others	Dwarfism. Gibberellin catabolism.	10.1105/tpc.108.060913
1	31837000	31849999	5.5e-06	3.36e-05	-1.12878	-	-	-	-	-	-	-
1	31857000	31871999	5.5e-06	3.36e-05	-1.12878	-	-	-	-	-	-	-
1	31918000	31932999	7.4e-06	3.36e-05	-1.05204	calcineurin B-like protein-interacting protein kinase12	OsCIPK12	Resistance or Tolerance	Drought tolerance	Overexpression	Drought tolerance.	10.1104/pp.107.101295
1	31975000	31990999	3.718e-05	8.064e-05	-1.00969	-	-	-	-	-	-	-
1	32011000	32022999	1.27e-05	5.04e-05	-1.18658	Aspartate aminotransferase 2	OsAAT2	Physiological trait	Eating quality	Overexpression	Seed amino acid and protein content.	10.1007/s00122-009-0988-3
1	32043000	32061999	4.96e-06	4.536e-05	-1.34792	-	-	-	-	-	-	-
1	32091000	32107999	5.225e-06	3.57e-05	-1.18696	-	-	-	-	-	-	-
1	32185000	32199999	1.82e-05	5.04e-05	-1.01223	-	-	-	-	-	-	-
1	32277000	32308999	1.2665e-05	4.956e-05	-1.17133	-	-	-	-	-	-	-
1	32335000	32344999	1.96e-05	5.04e-05	-0.968951	-	-	-	-	-	-	-
1	32346000	32364999	9.19e-06	3.528e-05	-1.01327	-	-	-	-	-	-	-
1	32849000	32868999	7.04545e-06	6.41455e-05	-1.52769	Oryza sativa purple acid phosphatase 10a	OsPAP10a	Resistance or Tolerance	Other soil stress tolerance	Overexpression	Phosphate uptake and translocation.	10.1111/j.1744-7909.2012.01143.x
1	33030000	33039999	3.7e-06	3.36e-05	-1.20139	-	-	-	-	-	-	-
1	33185000	33203999	3.7e-06	3.36e-05	-1.20139	-	-	-	-	-	-	-
1	33259000	33269999	3.7e-06	3.36e-05	-1.20139	-	-	-	-	-	-	-
1	33698000	33707999	2.8e-06	3.36e-05	-1.23822	Hybrid weakness	Hwi2	Resistance or Tolerance	Others	Others	activate Hwi1-perceived downstream defense responses	10.1038/ncomms4357
1	33863000	33878999	1.96e-05	5.04e-05	-0.968951	-	-	-	-	-	-	-
1	33897000	33908999	1e-05	5.04e-05	-1.27171	-	-	-	-	-	-	-
1	33936000	33954999	1.33667e-05	4.48e-05	-1.06678	-	-	-	-	-	-	-
1	34086000	34096999	8.2e-06	3.36e-05	-1.02016	-	-	-	-	-	-	-
1	34154000	34168999	1.48e-05	5.04e-05	-1.11861	Cyclin B1;1	Orysa;CycB1;1	Morphological trait	Seed	Knockdown	Endosperm formation. Embryo size.	10.1007/s00425-009-1051-y
1	34177000	34195999	3.7e-06	3.36e-05	-1.20139	-	-	-	-	-	-	-
1	34223000	34232999	1.9e-05	5.04e-05	-0.98658	-	-	-	-	-	-	-
1	34350000	34364999	9e-07	1.68e-05	-0.944036	-	-	-	-	-	-	-
1	34379000	34389999	1.84e-05	5.04e-05	-1.00684	-	-	-	-	-	-	-
1	34506000	34515999	1.69e-05	5.04e-05	-1.05235	GAMYB	gamyb	Physiological trait	Sterility	Mutant	Pollen development.	10.1105/tpc.017327
1	34536000	34546999	5.7e-06	3.36e-05	-1.12029	-	-	-	-	-	-	-
1	34671000	34680999	1.68e-05	5.04e-05	-1.05599	-	-	-	-	-	-	-
1	34790000	34799999	9e-07	1.68e-05	-0.944036	-	-	-	-	-	-	-
1	34837000	34846999	2.8e-06	3.36e-05	-1.23787	-	-	-	-	-	-	-
1	34885000	34895999	3.7e-06	3.36e-05	-1.19932	-	-	-	-	-	-	-
1	34958000	34970999	4.0175e-05	8.82e-05	-1.04602	-	-	-	-	-	-	-
1	34997000	35008999	3.36333e-05	7.84e-05	-1.06076	-	-	-	-	-	-	-
1	35069000	35082999	7.3e-06	3.36e-05	-1.05487	-	-	-	-	-	-	-
1	35109000	35125999	3.7e-06	3.36e-05	-1.20002	-	-	-	-	-	-	-
1	35190000	35223999	3.72353e-06	3.75529e-05	-1.26703	-	-	-	-	-	-	-
1	35238000	35256999	1.006e-05	4.032e-05	-1.10715	-	-	-	-	-	-	-
1	35292000	35309999	7.3e-06	3.36e-05	-1.05556	amino acid transporter7	OsAAT7	Physiological trait	Source activity	Mutant	Carbon and nitrogen content.	10.1007/s11738-012-0995-x
1	35426000	35441999	3.7e-06	3.36e-05	-1.20002	-	-	-	-	-	-	-
1	37091000	37102999	3.07e-05	6.72e-05	-0.957029	-	-	-	-	-	-	-
1	38371000	38391999	1.56833e-05	6.86e-05	-1.35626	NAM-ATAF-CUC family 6	OsNAC6	Resistance or Tolerance	Salinity tolerance	Overexpression	Drought and salinity tolerance. Blast resistance. Growth retardation.	10.1111/j.1365-313X.2007.03168.x
1	38440000	38450999	1.98e-05	5.04e-05	-0.963537	-	-	-	-	-	-	-
1	38467000	38483999	7.15e-06	3.78e-05	-1.15993	-	-	-	-	-	-	-
1	39188000	39206999	1.044e-05	6.384e-05	-1.44283	-	-	-	-	-	-	-
1	39210000	39221999	9.9e-06	3.36e-05	-0.953295	-	-	-	-	-	-	-
1	39234000	39245999	1.21667e-05	4.48e-05	-1.10334	-	-	-	-	-	-	-
1	39259000	39275999	7.4e-06	3.36e-05	-1.05046	-	-	-	-	-	-	-
1	39783000	39797999	6.25e-06	3.64e-05	-1.16554	-	-	-	-	-	-	-
1	39802000	39819999	8.6e-06	3.92e-05	-1.13654	-	-	-	-	-	-	-
1	39840000	39850999	2.95e-05	6.72e-05	-0.987035	-	-	-	-	-	-	-
1	39891000	39900999	3.7e-06	3.36e-05	-1.20139	-	-	-	-	-	-	-
1	39983000	40001999	8.82e-06	3.696e-05	-1.06827	-	-	-	-	-	-	-
1	40013000	40024999	2.87e-05	6.72e-05	-1.00956	MULTIPLE SPOROCYTE 1	msp1	Physiological trait	Sterility	Mutant	Number of male and female sporocytes. Development of pollen mother cells.	10.1105/tpc.012401
1	40143000	40160999	1e-05	3.36e-05	-0.949837	yellow2-like and ubiquitin hydrolase	-	Physiological trait	Others	Others	DNA methylation	10.1111/tpj.12553
1	40185000	40198999	3.7e-06	3.36e-05	-1.20139	-	-	-	-	-	-	-
1	40266000	40280999	3.7e-06	3.36e-05	-1.20139	-	-	-	-	-	-	-
1	40390000	40408999	4.96e-06	4.536e-05	-1.3474	-	-	-	-	-	-	-
1	40575000	40584999	9e-07	1.68e-05	-0.944036	-	-	-	-	-	-	-
1	40616000	40632999	5.5e-06	3.36e-05	-1.12912	-	OsIRX10	Morphological trait	Culm leaf	Mutant	Cellulose content.	10.1093/mp/sss135
1	41078000	41087999	4.6e-06	3.36e-05	-1.16491	-	-	-	-	-	-	-
1	41092000	41110999	4.42e-06	4.032e-05	-1.28463	-	-	-	-	-	-	-
1	41222000	41236999	7.3e-06	3.36e-05	-1.05617	-	-	-	-	-	-	-
1	41587000	41596999	9e-07	1.68e-05	-0.944036	-	-	-	-	-	-	-
1	41815000	41829999	2.005e-05	5.6e-05	-1.05629	Photoperiod sensitivity 13	se13	Physiological trait	Flowering	Mutant	Photoperiodic response.	10.1007/s00122-010-1426-2
1	42053000	42062999	1.62e-05	5.04e-05	-1.07658	-	-	-	-	-	-	-
1	42193000	42222999	6.59857e-05	0.000167257	-1.4167	-	-	-	-	-	-	-
1	42224000	42239999	7.55714e-06	4.08e-05	-1.18119	-	-	-	-	-	-	-
1	42244000	42256999	9e-06	3.36e-05	-0.9877	-	-	-	-	-	-	-
1	42314000	42329999	8.64286e-06	4.32e-05	-1.18458	-	-	-	-	-	-	-
1	42425000	42442999	9e-07	1.68e-05	-0.944036	-	-	-	-	-	-	-
1	42520000	42534999	9e-07	1.68e-05	-0.944036	-	-	-	-	-	-	-
1	42589000	42599999	9e-07	1.68e-05	-0.944036	-	-	-	-	-	-	-
1	42848000	42865999	5.5e-06	3.36e-05	-1.12743	-	-	-	-	-	-	-
1	42913000	42941999	1.003e-05	4.536e-05	-1.16799	miR172b	miR172b	Morphological trait	Panicle flower	Overexpression	Spikelet determinacy. Floral organ development.	10.1186/1471-2229-9-149
1	42975000	42993999	6.61e-06	3.864e-05	-1.17861	-	-	-	-	-	-	-
1	43064000	43078999	5.2e-06	4.76e-05	-1.37582	-	-	-	-	-	-	-
1	43096000	43112999	8.7375e-06	4.83e-05	-1.27293	-	-	-	-	-	-	-
1	43212000	43224999	4.6e-06	3.36e-05	-1.16303	-	-	-	-	-	-	-
2	792600	802599	7.59e-05	0.0001344	-0.950706	-	-	-	-	-	-	-
2	938600	951599	3.7e-06	3.36e-05	-1.20139	-	-	-	-	-	-	-
2	1002600	1021599	7.44e-06	4.032e-05	-1.17586	-	-	-	-	-	-	-
2	1065600	1099599	1.5144e-05	7.6608e-05	-1.44986	RacB	OsRacB	Resistance or Tolerance	Blast resistance	Overexpression	Blast resistance.	10.1016/j.plaphy.2005.12.001
2	1100600	1117599	1.19125e-05	4.62e-05	-1.13192	chlorophyll deficient 1	cde1(t)	Morphological trait	Dwarf	Mutant	Chlorophyll content.	10.1007/s00425-007-0525-z
2	1120600	1138599	7.4e-06	3.36e-05	-1.05346	linalool synthase	OsLIS	Resistance or Tolerance	Blast resistance	Overexpression	resistance to Xanthomonas oryzae pv.oryzae (Xoo)	10.1111/pce.12169
2	1162600	1179599	7.4e-06	3.36e-05	-1.05346	-	-	-	-	-	-	-
2	1226600	1268599	7.27857e-06	3.54e-05	-1.09338	-	-	-	-	-	-	-
2	1297600	1307599	6.4e-06	3.36e-05	-1.09095	-	-	-	-	-	-	-
2	1456600	1475599	7.35714e-06	3.36e-05	-1.05404	-	-	-	-	-	-	-
2	2205600	2221599	9e-07	1.68e-05	-0.944036	collapsed abnormal pollen1	CAP1	Physiological trait	Sterility	Mutant	Pollen development.	10.1104/pp.113.216523
2	2781600	2797599	3.7e-06	3.36e-05	-1.20071	-	-	-	-	-	-	-
2	2799600	2818599	7.11e-06	4.536e-05	-1.28143	-	-	-	-	-	-	-
2	2826600	2840599	9.2e-06	3.36e-05	-0.981597	-	-	-	-	-	-	-
2	3085600	3101599	7.4e-06	3.36e-05	-1.05347	-	-	-	-	-	-	-
2	3110600	3129599	9e-06	3.36e-05	-0.9877	-	-	-	-	-	-	-
2	3148600	3162599	7.3e-06	3.36e-05	-1.05482	-	-	-	-	-	-	-
2	3267600	3278599	3.7e-06	3.36e-05	-1.20139	-	-	-	-	-	-	-
2	4141600	4156599	9.1e-06	3.36e-05	-0.983584	-	-	-	-	-	-	-
2	4501600	4513599	7.3e-06	3.36e-05	-1.05686	-	-	-	-	-	-	-
2	5317600	5333599	8.2e-06	3.36e-05	-1.02038	-	-	-	-	-	-	-
2	5346600	5356599	9.1e-06	3.36e-05	-0.984588	-	-	-	-	-	-	-
2	5608600	5626599	6.6e-06	3.73333e-05	-1.12931	-	-	-	-	-	-	-
2	5798600	5825599	8.2e-06	3.36e-05	-1.02023	-	-	-	-	-	-	-
2	6481600	6491599	7.3e-06	3.36e-05	-1.05617	-	-	-	-	-	-	-
2	6941600	6960599	2.23e-06	2.856e-05	-1.14997	-	-	-	-	-	-	-
2	7165600	7195599	1.23167e-05	4.57333e-05	-1.11217	-	-	-	-	-	-	-
2	7210600	7229599	2.302e-05	7.392e-05	-1.24833	-	-	-	-	-	-	-
2	7847600	7864599	8.1e-06	3.36e-05	-1.02245	-	-	-	-	-	-	-
2	8358600	8368599	2.76e-05	6.72e-05	-1.03856	-	-	-	-	-	-	-
2	8395600	8409599	8.3e-06	3.36e-05	-1.01782	-	-	-	-	-	-	-
2	8599600	8609599	2.63e-05	6.72e-05	-1.07202	prolamin box binding factor	RPBF	Physiological trait	Eating quality	Knockdown	Seed storage protein and starch content.	10.1111/j.1365-313X.2009.03925.x
2	9838600	9851599	4.2e-06	3.36e-05	-1.18126	-	-	-	-	-	-	-
2	10550600	10564599	1.73e-05	5.04e-05	-1.04231	-	-	-	-	-	-	-
2	11256600	11277599	3.5575e-05	8.68e-05	-1.11871	-	-	-	-	-	-	-
2	12337600	12351599	3.7e-06	3.36e-05	-1.20139	-	-	-	-	-	-	-
2	12390600	12405599	3.7e-06	3.36e-05	-1.20139	-	-	-	-	-	-	-
2	12471600	12482599	3.7e-06	3.36e-05	-1.19929	-	-	-	-	-	-	-
2	12494600	12509599	3.7e-06	3.36e-05	-1.20139	-	-	-	-	-	-	-
2	12545600	12563599	9e-07	1.68e-05	-0.944036	-	-	-	-	-	-	-
2	16054600	16072599	5.5e-06	3.36e-05	-1.12878	-	-	-	-	-	-	-
2	16159600	16178599	9e-07	1.68e-05	-0.944036	-	-	-	-	-	-	-
2	16666600	16685599	1.523e-05	4.872e-05	-1.07756	-	-	-	-	-	-	-
2	17622600	17635599	9e-07	1.68e-05	-0.944105	-	-	-	-	-	-	-
2	17872600	17882599	9e-07	1.68e-05	-0.944036	-	-	-	-	-	-	-
2	18363600	18376599	9e-07	1.68e-05	-0.944036	-	-	-	-	-	-	-
2	18377600	18391599	9e-07	1.68e-05	-0.944036	-	-	-	-	-	-	-
2	18488600	18513599	5.125e-06	3.15e-05	-1.082	-	-	-	-	-	-	-
2	18627600	18646599	1.148e-05	4.032e-05	-1.02934	curly flag leaf1	cfl1	Morphological trait	Culm leaf	Mutant	Curly leaf. Leaf cuticle development.	10.1105/tpc.111.088625
2	18885600	18903599	1.27e-05	3.92e-05	-0.970197	-	-	-	-	-	-	-
2	19343600	19363599	4.51818e-06	4.12364e-05	-1.29654	Branch enzyme isozyme	BE2b	Physiological trait	Source activity	Others	&quot;starch biosynthesis in endosperm,amlyopectin biosynthesis, branch formation&quot;	10.1186/1471-2229-14-80
2	19553600	19579599	8.94375e-06	5.04e-05	-1.28988	DENSE PANICLE 2	DP2	Morphological trait	Panicle flower	Mutant	&quot;number of spikelets, number of primary and secondary branches, panicle length&quot;	10.1007/s13258-013-0169-2
2	19629600	19645599	8.2e-06	3.36e-05	-1.02038	-	-	-	-	-	-	-
2	19781600	19797599	9e-07	1.68e-05	-0.944036	-	-	-	-	-	-	-
2	19803600	19822599	5.04e-06	3.192e-05	-1.11124	-	-	-	-	-	-	-
2	20090600	20109599	3.7e-06	3.36e-05	-1.20174	-	-	-	-	-	-	-
2	20497600	20507599	9e-07	1.68e-05	-0.944082	-	-	-	-	-	-	-
2	20726600	20740599	9e-07	1.68e-05	-0.944036	-	-	-	-	-	-	-
2	20801600	20827599	9.58824e-07	1.77882e-05	-0.963508	-	-	-	-	-	-	-
2	20991600	21010599	1.197e-05	4.704e-05	-1.14683	-	-	-	-	-	-	-
2	21041600	21059599	1.31e-05	4.85333e-05	-1.13707	-	-	-	-	-	-	-
2	21529600	21543599	1.036e-05	4.704e-05	-1.2003	-	-	-	-	-	-	-
2	21986600	22021599	8.724e-06	5.712e-05	-1.37344	-	-	-	-	-	-	-
2	22125600	22146599	7.80833e-06	4.06e-05	-1.17283	-	-	-	-	-	-	-
2	22149600	22164599	3.7e-06	3.36e-05	-1.20139	-	-	-	-	-	-	-
2	22200600	22220599	9.68182e-06	5.34545e-05	-1.31442	-	-	-	-	-	-	-
2	22228600	22261599	5.24e-06	3.696e-05	-1.19462	-	-	-	-	-	-	-
2	23258600	23269599	7.3e-06	3.36e-05	-1.05617	-	-	-	-	-	-	-
2	25235600	25245599	9e-07	1.68e-05	-0.944036	-	-	-	-	-	-	-
2	25489600	25499599	1.77e-05	5.04e-05	-1.02823	-	-	-	-	-	-	-
2	25938600	25957599	9e-07	1.68e-05	-0.944036	-	-	-	-	-	-	-
2	26438600	26453599	9e-07	1.68e-05	-0.944036	-	-	-	-	-	-	-
2	26494600	26512599	8.25556e-06	4.29333e-05	-1.19423	-	-	-	-	-	-	-
2	26670600	26687599	7.4e-06	3.36e-05	-1.05278	-	-	-	-	-	-	-
2	26798600	26810599	4.7e-06	3.36e-05	-1.16216	-	-	-	-	-	-	-
2	26844600	26855599	3.7e-06	3.36e-05	-1.20002	-	-	-	-	-	-	-
2	27113600	27131599	3.06e-05	6.72e-05	-0.960115	-	-	-	-	-	-	-
2	27752600	27771599	9e-07	1.68e-05	-0.944036	-	-	-	-	-	-	-
2	28724600	28742599	9e-07	1.68e-05	-0.944036	-	-	-	-	-	-	-
2	28872600	28906599	1.95783e-05	5.91652e-05	-1.11981	organelle transcript processing 51	OSOTP51	Physiological trait	Source activity	Mutant	Chlorophyll development. Structure and function of photosystem I.	10.1111/j.1744-7909.2011.01094.x
2	28939600	28958599	4.6e-06	4.2e-05	-1.30605	-	-	-	-	-	-	-
2	28983600	29002599	1.63e-05	6.888e-05	-1.35374	-	-	-	-	-	-	-
2	29661600	29671599	1.53e-05	5.04e-05	-1.10514	-	-	-	-	-	-	-
2	29676600	29688599	3.7e-06	3.36e-05	-1.20139	-	-	-	-	-	-	-
2	30609600	30634599	2.48875e-05	7.455e-05	-1.19432	-	-	-	-	-	-	-
2	30783600	30794599	3.7e-06	3.36e-05	-1.20139	-	-	-	-	-	-	-
2	30817600	30829599	3.7e-06	3.36e-05	-1.20139	Histidine kinase 6	OsHk6	Others	Others	Overexpression	Cytokinin-dependent green pigmentation in calli.	10.1093/pcp/pcs079
2	31090600	31109599	1.36e-05	4.536e-05	-1.08579	-	-	-	-	-	-	-
2	31189600	31201599	7.3e-06	3.36e-05	-1.05617	-	-	-	-	-	-	-
2	31505600	31522599	1.63e-05	5.04e-05	-1.07289	-	-	-	-	-	-	-
2	32567600	32586599	9e-07	1.68e-05	-0.944036	-	-	-	-	-	-	-
2	32655600	32698599	2.22857e-06	2.64e-05	-1.0935	mitochondrial heat shock protein 70	mtHsp70	Resistance or Tolerance	Other stress resistance	Overexpression	Heat and redox induced programmed cell death in protoplast.	10.1016/j.febslet.2010.11.051
2	32701600	32735599	2.475e-06	2.1e-05	-0.972847	-	-	-	-	-	-	-
2	33494600	33510599	6.5e-06	3.36e-05	-1.08889	-	-	-	-	-	-	-
2	34168600	34178599	5.5e-06	3.36e-05	-1.12878	-	-	-	-	-	-	-
2	34190600	34201599	7.3e-06	5.04e-05	-1.35387	-	-	-	-	-	-	-
2	34599600	34612599	9e-07	1.68e-05	-0.944036	-	Ospho1;2	Resistance or Tolerance	Other soil stress tolerance	Mutant	Translocation of phosphate from root to shoot.	10.1104/pp.109.149872
2	35088600	35102599	2.138e-05	6.384e-05	-1.14735	30-UTR-interacting protein 1	UIP1	Resistance or Tolerance	Drought tolerance	Overexpression	Drought tolerance.	10.1007/s11816-012-0239-y
2	35193600	35203599	9.9e-06	3.36e-05	-0.953295	-	-	-	-	-	-	-
3	428000	439999	8e-06	3.36e-05	-1.02863	Low silicon rice 2	lsi2	Resistance or Tolerance	Other soil stress tolerance	Mutant	Si transport.	10.1038/nature05964
3	657000	672999	1.9e-05	5.04e-05	-0.986877	-	-	-	-	-	-	-
3	789000	802999	1.73e-05	5.04e-05	-1.0406	-	-	-	-	-	-	-
3	1260000	1278999	3.65e-06	2.52e-05	-1.01821	days to heading on chromosome 3	dth3	Physiological trait	Flowering	Natural variation	Flowering time independent of day length.	10.1007/s00299-011-1129-4
3	2219000	2231999	3.845e-05	9.24e-05	-1.14492	Cytochrome P450 96B subfamily	CYP96B4	Morphological trait	Dwarf	Mutant	&quot;dwarfism, internode cell number of shoot apical meristem&quot;	10.1371/journal.pone.0088068
3	2705000	2722999	1.06e-05	3.73333e-05	-1.00735	crown rootless 1	crl1	Morphological trait	Root	Mutant	Crown root formation. Root gravitropism. Auxin sensitivity.	10.1105/tpc.105.030981
3	2776000	2794999	9e-07	1.68e-05	-0.944036	-	-	-	-	-	-	-
3	2809000	2827999	4.06e-06	3.696e-05	-1.24326	phosphate transporter 2	OsPT2	Physiological trait	Seed	Knockdown Overexpression	grain weight through selenite uptake	10.1111/nph.12596
3	2854000	2871999	3.7e-06	3.36e-05	-1.20139	-	-	-	-	-	-	-
3	3038000	3061999	5.89333e-06	5.376e-05	-1.41758	-	-	-	-	-	-	-
3	3072000	3084999	3.7e-06	3.36e-05	-1.20139	-	-	-	-	-	-	-
3	3227000	3250999	5.92e-06	4.368e-05	-1.2746	-	-	-	-	-	-	-
3	3255000	3270999	7.3e-06	3.36e-05	-1.05617	-	-	-	-	-	-	-
3	3710000	3719999	5.45e-05	0.0001345	-1.29894	cyp704B2	cyp704B2	Physiological trait	Sterility	Mutant	Anther cuticle formation. Pollen exine formation.	10.1105/tpc.109.070326
3	3802000	3814999	1.85e-06	2.52e-05	-1.09113	rice sucrose transporter 1	OsSUT1	Resistance or Tolerance	Insect resistance	Others	&quot;up-regulation by aphid feeding, transfer sucrose from the xylem to xylem parenchyma and then towards the phloem cells&quot;	10.1111/plb.12117
3	3839000	3852999	9e-07	1.68e-05	-0.944036	-	-	-	-	-	-	-
3	3930000	3949999	1.71818e-06	3.05455e-05	-1.21486	-	-	-	-	-	-	-
3	3966000	3988999	5.87857e-06	3.24e-05	-1.07902	-	-	-	-	-	-	-
3	4000000	4024999	9.66667e-07	1.792e-05	-0.966104	-	-	-	-	-	-	-
3	4039000	4061999	9e-07	1.68e-05	-0.944036	-	-	-	-	-	-	-
3	4997000	5013999	6.4e-06	3.36e-05	-1.09128	-	-	-	-	-	-	-
3	5645000	5656999	7.3e-06	3.36e-05	-1.05617	-	-	-	-	-	-	-
3	5666000	5686999	7.075e-06	4.62e-05	-1.28748	-	-	-	-	-	-	-
3	6108000	6123999	1.96e-05	5.04e-05	-0.968951	-	OsFRDL1	Resistance or Tolerance	Other soil stress tolerance	Mutant	Translocation of Fe to shoot.	10.1104/pp.108.128132
3	6549000	6582999	7.3e-06	3.36e-05	-1.05617	-	-	-	-	-	-	-
3	7583000	7601999	3.7e-06	3.36e-05	-1.20139	-	RPN10	Resistance or Tolerance	Other soil stress tolerance	Overexpression	Canavanine resistance.	10.5511/plantbiotechnology.21.233
3	7626000	7636999	3.7e-06	3.36e-05	-1.20139	-	-	-	-	-	-	-
3	7900000	7924999	9.15e-06	4.935e-05	-1.27594	-	-	-	-	-	-	-
3	9311000	9324999	9.34e-06	3.696e-05	-1.05214	-	-	-	-	-	-	-
3	11839000	11849999	2.8e-06	3.36e-05	-1.23822	-	-	-	-	-	-	-
3	12293000	12303999	7.5e-06	3.36e-05	-1.04931	-	-	-	-	-	-	-
3	12392000	12413999	9.66667e-06	4.06e-05	-1.10591	-	-	-	-	-	-	-
3	12519000	12537999	9e-07	1.68e-05	-0.944036	-	-	-	-	-	-	-
3	12813000	12831999	9e-07	1.68e-05	-0.944036	-	-	-	-	-	-	-
3	12898000	12916999	2.02e-06	2.352e-05	-1.04629	-	-	-	-	-	-	-
3	13026000	13043999	9.1e-06	3.36e-05	-0.984588	-	-	-	-	-	-	-
3	14443000	14459999	3.7e-06	3.36e-05	-1.20139	-	-	-	-	-	-	-
3	15581000	15611999	8.85e-06	3.885e-05	-1.09742	-	-	-	-	-	-	-
3	15703000	15721999	9e-07	1.68e-05	-0.944036	-	-	-	-	-	-	-
3	15826000	15839999	8.3e-06	3.36e-05	-1.01736	-	-	-	-	-	-	-
3	16373000	16391999	1.526e-05	5.376e-05	-1.16782	-	-	-	-	-	-	-
3	16411000	16424999	9e-07	1.68e-05	-0.944036	-	-	-	-	-	-	-
3	16542000	16557999	1.876e-05	5.04e-05	-0.994685	-	-	-	-	-	-	-
3	16569000	16584999	4.7e-06	5.04e-05	-1.43813	-	-	-	-	-	-	-
3	16635000	16644999	9e-07	1.68e-05	-0.944036	-	-	-	-	-	-	-
3	17107000	17117999	9e-07	1.68e-05	-0.944036	-	-	-	-	-	-	-
3	17251000	17269999	9.82e-06	8.064e-05	-1.64253	cell wall architecture 1/brittle culm 1	cwa1/bc1	Resistance or Tolerance	Lodging resistance	Mutant	Brittle culm. Secondary cell wall synthesis.	10.1007/s00425-010-1171-4
3	17394000	17415999	4.43077e-06	4.00615e-05	-1.28059	-	-	-	-	-	-	-
3	17513000	17524999	9e-07	1.68e-05	-0.944036	-	-	-	-	-	-	-
3	17561000	17578999	3.7e-06	3.36e-05	-1.20139	-	-	-	-	-	-	-
3	17697000	17711999	8.1e-06	3.36e-05	-1.02245	-	-	-	-	-	-	-
3	23818000	23836999	1.648e-05	5.376e-05	-1.12785	-	-	-	-	-	-	-
3	25243000	25252999	9e-07	1.68e-05	-0.944036	AMEIOTIC1	Osam1	Physiological trait	Sterility	Mutant	Pollen development. Meiosis.	10.1038/cr.2011.7
3	25598000	25614999	1.2025e-05	4.83e-05	-1.16951	-	-	-	-	-	-	-
3	25632000	25650999	7.83e-06	5.88e-05	-1.44925	virescent-1	v1	Resistance or Tolerance	Cold tolerance	Mutant	Chloroplast development under cold condition.	10.1111/j.1365-313X.2011.04755.x
3	25980000	25996999	1.96e-05	5.04e-05	-0.969385	-	-	-	-	-	-	-
3	26353000	26370999	3.7e-06	3.36e-05	-1.20139	-	-	-	-	-	-	-
3	26663000	26672999	9e-07	1.68e-05	-0.944036	-	-	-	-	-	-	-
3	26795000	26804999	3.7e-06	3.36e-05	-1.20139	-	-	-	-	-	-	-
3	27469000	27479999	9e-07	1.68e-05	-0.944036	-	-	-	-	-	-	-
3	27555000	27571999	9e-07	1.68e-05	-0.944036	-	-	-	-	-	-	-
3	28278000	28294999	3.7e-06	3.36e-05	-1.20139	-	-	-	-	-	-	-
3	29791000	29809999	7.3e-06	3.36e-05	-1.05617	Growth regulating factor	OsGRF6	Morphological trait	Panicle flower	Knockdown	&quot;open husk, long sterile lemma&quot;	10.1104/pp.114.235564
3	30328000	30342999	9e-07	1.68e-05	-0.944036	-	-	-	-	-	-	-
3	30472000	30485999	4.1e-05	8.4e-05	-0.972277	MIR167b	MIR167b	Morphological trait	Dwarf	Overexpression	Pleiotropic developmental defect.	10.1071/FP12106
3	30806000	30821999	7.4e-06	3.36e-05	-1.05346	-	-	-	-	-	-	-
3	30949000	30960999	2.85e-05	6.72e-05	-1.01506	-	-	-	-	-	-	-
3	31048000	31057999	5.5e-06	3.36e-05	-1.12674	mads34	osmads34	Morphological trait	Panicle flower	Mutant	Regulation of floral organ identity.	10.1104/pp.110.156711
3	31064000	31078999	3.7e-06	3.36e-05	-1.20002	-	-	-	-	-	-	-
3	31297000	31310999	7.4e-06	3.36e-05	-1.05346	-	-	-	-	-	-	-
3	32349000	32358999	3.7e-06	3.36e-05	-1.20139	-	-	-	-	-	-	-
3	32366000	32379999	3.7e-06	3.36e-05	-1.20139	-	-	-	-	-	-	-
3	32425000	32443999	3.7e-06	3.36e-05	-1.20139	Phytochrome-interacting factor-like protein 1	OsPIL1	Morphological trait	Dwarf	Knockdown Overexpression	Internode elogation.	10.1073/pnas.1207324109
3	33295000	33313999	1.683e-05	5.544e-05	-1.13516	-	-	-	-	-	-	-
3	33671000	33684999	2.142e-05	5.712e-05	-1.04542	-	-	-	-	-	-	-
3	33734000	33745999	6.4e-06	3.36e-05	-1.09299	-	-	-	-	-	-	-
3	33796000	33809999	1.464e-05	7.392e-05	-1.44366	-	-	-	-	-	-	-
3	33834000	33851999	3.7e-06	3.36e-05	-1.20139	-	-	-	-	-	-	-
3	33952000	33972999	1.2425e-05	7.42e-05	-1.49062	yellow-green leaf 7	ygl7	Morphological trait	Culm leaf	Knockdown	yellow-green leaf by a base mutation of the magnesium chelatase subunit D	10.1371/journal.pone.0099564
3	34309000	34327999	3.14e-06	3.024e-05	-1.1502	-	-	-	-	-	-	-
3	34392000	34401999	9e-07	1.68e-05	-0.944036	gold hull and internode 1	gh1	Morphological trait	Seed	Mutant	Flavonoid content. Seed color. Internode color.	10.1007/s00425-012-1598-x
3	34492000	34503999	9e-07	1.68e-05	-0.944036	-	-	-	-	-	-	-
3	35005000	35023999	1.012e-05	4.032e-05	-1.08721	-	-	-	-	-	-	-
3	36196000	36232999	2.79e-06	2.184e-05	-0.976501	-	-	-	-	-	-	-
3	36238000	36247999	7.2e-06	3.36e-05	-1.05928	-	-	-	-	-	-	-
4	120000	132999	7.4e-06	3.36e-05	-1.05347	soil-surface rooting 1	SOR1	Morphological trait	Root	Mutant	Root growth angle.	10.1186/1939-8433-6-30
4	181000	199999	1.316e-05	4.704e-05	-1.11117	-	-	-	-	-	-	-
4	233000	247999	1.04333e-05	4.2e-05	-1.09531	-	-	-	-	-	-	-
4	385000	396999	1e-05	3.36e-05	-0.947473	OsARG	OsARG	Morphological trait	Seed	Mutant	Dwarfism. Panicle size. Grain size. Sterility.	10.1111/j.1365-313x.2012.05122.x
4	429000	440999	9.1e-06	3.36e-05	-0.984934	-	-	-	-	-	-	-
4	765000	775999	1.22e-05	5.04e-05	-1.20046	-	-	-	-	-	-	-
4	795000	807999	3.8e-06	3.36e-05	-1.19719	-	-	-	-	-	-	-
4	1398000	1416999	5.5e-06	3.36e-05	-1.12878	-	-	-	-	-	-	-
4	1888000	1899999	7.4e-06	3.36e-05	-1.05346	-	-	-	-	-	-	-
4	1948000	1963999	1.35e-05	5.04e-05	-1.15908	-	-	-	-	-	-	-
4	1983000	1995999	2.8e-06	3.36e-05	-1.23787	-	-	-	-	-	-	-
4	2209000	2225999	6.175e-06	4.41e-05	-1.28908	-	-	-	-	-	-	-
4	2231000	2243999	5.7e-06	3.36e-05	-1.12039	-	-	-	-	-	-	-
4	2284000	2300999	9e-07	1.68e-05	-0.944036	-	-	-	-	-	-	-
4	2359000	2375999	3.8e-06	3.36e-05	-1.19499	-	-	-	-	-	-	-
4	2380000	2389999	7.86e-05	0.0001513	-1.08133	-	-	-	-	-	-	-
4	3219000	3230999	1.01e-05	3.36e-05	-0.94453	-	-	-	-	-	-	-
4	3691000	3700999	7.4e-06	3.36e-05	-1.05346	-	-	-	-	-	-	-
4	3809000	3823999	8e-06	3.36e-05	-1.02672	-	-	-	-	-	-	-
4	4255000	4265999	2.01e-05	5.04e-05	-0.952634	-	-	-	-	-	-	-
4	4925000	4943999	9.4e-06	3.36e-05	-0.973078	-	-	-	-	-	-	-
4	5229000	5238999	2.71e-05	6.72e-05	-1.0516	-	-	-	-	-	-	-
4	6181000	6199999	1.427e-05	4.872e-05	-1.10833	-	-	-	-	-	-	-
4	6614000	6627999	4.9e-06	3.36e-05	-1.15096	-	-	-	-	-	-	-
4	11091000	11109999	6.07e-06	4.536e-05	-1.31387	-	-	-	-	-	-	-
4	12060000	12070999	6.4e-06	3.36e-05	-1.09367	-	-	-	-	-	-	-
4	12966000	12979999	8.9e-06	3.36e-05	-0.991057	-	-	-	-	-	-	-
4	13329000	13345999	1.91e-05	5.04e-05	-0.985356	-	-	-	-	-	-	-
4	13589000	13605999	4.55e-06	2.52e-05	-0.982983	-	-	-	-	-	-	-
4	15402000	15415999	1.178e-05	3.696e-05	-0.957291	-	-	-	-	-	-	-
4	15672000	15684999	3.225e-05	7.56e-05	-1.04907	-	-	-	-	-	-	-
4	15986000	16004999	5.41e-06	4.872e-05	-1.38867	-	-	-	-	-	-	-
4	16266000	16276999	2.8e-06	3.36e-05	-1.23787	-	-	-	-	-	-	-
4	16320000	16337999	3.7e-06	3.36e-05	-1.20002	-	-	-	-	-	-	-
4	16895000	16908999	7.5e-06	3.36e-05	-1.04916	-	-	-	-	-	-	-
4	17192000	17201999	7.3e-06	3.36e-05	-1.05617	-	-	-	-	-	-	-
4	17483000	17495999	5.5e-06	3.36e-05	-1.12878	-	-	-	-	-	-	-
4	17537000	17551999	9.7e-06	3.36e-05	-0.960291	-	-	-	-	-	-	-
4	18466000	18484999	6.9e-06	3.36e-05	-1.07208	-	-	-	-	-	-	-
4	18771000	18783999	9e-07	1.68e-05	-0.944036	-	-	-	-	-	-	-
4	18825000	18841999	6.475e-06	4.83e-05	-1.34522	-	-	-	-	-	-	-
4	19019000	19028999	9e-06	3.36e-05	-0.986342	-	-	-	-	-	-	-
4	19098000	19116999	9e-07	1.68e-05	-0.944036	-	-	-	-	-	-	-
4	19152000	19170999	3.7e-06	3.36e-05	-1.20139	-	-	-	-	-	-	-
4	19269000	19286999	3.7e-06	3.36e-05	-1.20139	-	-	-	-	-	-	-
4	19312000	19327999	3.7e-06	3.36e-05	-1.20139	-	-	-	-	-	-	-
4	20893000	20920999	1.86529e-05	5.43529e-05	-1.07283	-	-	-	-	-	-	-
4	21051000	21066999	2.8e-06	3.36e-05	-1.23787	-	-	-	-	-	-	-
4	21082000	21128999	1.035e-05	4.99059e-05	-1.22935	-	-	-	-	-	-	-
4	21146000	21188999	1.08542e-05	3.99e-05	-1.0515	-	-	-	-	-	-	-
4	21273000	21282999	9.2e-06	3.36e-05	-0.981597	-	-	-	-	-	-	-
4	21333000	21347999	2.00167e-05	5.6e-05	-1.06387	-	-	-	-	-	-	-
4	21411000	21431999	2.10833e-05	7.28e-05	-1.27067	-	-	-	-	-	-	-
4	21434000	21447999	3.396e-05	7.392e-05	-0.9864	chloroplast ascorbate peroxidase 7	OsAPX7	Physiological trait	Source activity	Knockdown	Photosynthesis and protection underphoto-oxidative stress.	10.1016/j.plantsci.2013.10.001
4	21793000	21814999	1.18615e-05	6.97846e-05	-1.45645	-	-	-	-	-	-	-
4	21851000	21866999	3.7e-06	3.36e-05	-1.20071	RESPONSE REGULATOR1	OsRR1	Morphological trait	Root	Overexpression	Crown root development.	10.1111/j.1365-313X.2011.04610.x
4	21885000	21911999	1.29389e-05	5.50667e-05	-1.24273	-	-	-	-	-	-	-
4	21922000	21931999	2.02e-05	5.04e-05	-0.948345	-	-	-	-	-	-	-
4	21954000	21982999	1.10812e-05	4.305e-05	-1.10275	-	-	-	-	-	-	-
4	21991000	22009999	7.3e-06	3.36e-05	-1.05617	-	-	-	-	-	-	-
4	22038000	22059999	1.04e-05	5.04e-05	-1.23669	-	-	-	-	-	-	-
4	22091000	22123999	4.67e-06	3.024e-05	-1.07468	-	-	-	-	-	-	-
4	22179000	22199999	7.36667e-06	6.72e-05	-1.5414	-	-	-	-	-	-	-
4	22266000	22303999	3.73182e-06	3.51273e-05	-1.21773	-	-	-	-	-	-	-
4	22359000	22371999	3.7e-06	3.36e-05	-1.20139	-	-	-	-	-	-	-
4	22379000	22390999	3.7e-06	3.36e-05	-1.20139	cryptochrome 1b	cry1b	Morphological trait	Shoot seedling	Mutant	Leaf sheath elongation during seedling stage. Gibberellin metabolism.	10.1093/pcp/pcs097
4	22393000	22412999	6.38182e-06	5.80364e-05	-1.47203	-	zep1	Physiological trait	Sterility	Mutant	Fertility. Number of crossover during meiosis.	10.1105/tpc.109.070789
4	22427000	22442999	3.7e-06	3.36e-05	-1.20139	-	-	-	-	-	-	-
4	22458000	22476999	2.8e-06	3.36e-05	-1.23822	-	-	-	-	-	-	-
4	22555000	22566999	3.7e-06	3.36e-05	-1.20139	-	-	-	-	-	-	-
4	23162000	23174999	3.7e-06	3.36e-05	-1.20139	-	-	-	-	-	-	-
4	23192000	23207999	2.23857e-05	6.48e-05	-1.13566	-	-	-	-	-	-	-
4	23276000	23291999	4.30429e-05	8.88e-05	-0.997207	clustered spikelets 4	CL4 (= dwarf11)	Morphological trait	Seed	Knockdown	&quot;grain length, grain width&quot;	10.1007/s11434-014-0568-z
4	23591000	23609999	8.02e-06	4.536e-05	-1.24655	dioxygenase for auxin oxidation	DAO	Physiological trait	Sterility	Mutant	Pollen development. Anther dehiscence. Seed development.	10.1016/j.devcel.2013.09.005
4	23815000	23831999	5.5e-06	3.36e-05	-1.12878	-	-	-	-	-	-	-
4	24251000	24262999	3.7e-06	3.36e-05	-1.20139	-	-	-	-	-	-	-
4	24275000	24293999	4.24e-06	3.864e-05	-1.26419	-	-	-	-	-	-	-
4	24345000	24361999	3.7e-06	3.36e-05	-1.20139	-	-	-	-	-	-	-
4	24426000	24443999	3.7e-06	3.36e-05	-1.20139	-	-	-	-	-	-	-
4	24453000	24468999	5.68571e-06	3.6e-05	-1.17717	basic helix-loop-helix 65	OsbHLH65	Resistance or Tolerance	Blast resistance	Others	defense resistance against rice blast	10.1007/s00299-014-1620-9
4	24553000	24571999	2.8e-06	3.36e-05	-1.23822	-	-	-	-	-	-	-
4	24655000	24668999	7.3e-06	3.36e-05	-1.05617	&quot;endo-1,4-b-D-glucanase 3&quot;	OsGLU3	Morphological trait	Root	Mutant	Root cell elongation and division.	10.1093/mp/ssr084
4	24780000	24797999	9e-07	1.68e-05	-0.944036	-	-	-	-	-	-	-
4	24824000	24841999	2.87e-05	6.72e-05	-1.00947	-	-	-	-	-	-	-
4	25560000	25575999	9.1e-06	3.36e-05	-0.984934	-	-	-	-	-	-	-
4	25653000	25669999	1.73125e-05	5.25e-05	-1.07828	-	-	-	-	-	-	-
4	25708000	25726999	7.54e-06	4.368e-05	-1.23125	-	-	-	-	-	-	-
4	26077000	26093999	6.4e-06	3.36e-05	-1.0923	-	-	-	-	-	-	-
4	26105000	26123999	7.67e-06	3.528e-05	-1.07457	-	-	-	-	-	-	-
4	26261000	26279999	5.14e-06	3.36e-05	-1.14386	-	-	-	-	-	-	-
4	26366000	26382999	5.5e-06	3.36e-05	-1.12878	Salt Intolerance 2	SIT2	Resistance or Tolerance	Salinity tolerance	Knockdown	salinity tolerance	10.1105/tpc.114.125187
4	26422000	26438999	1.255e-05	4.62e-05	-1.1206	-	-	-	-	-	-	-
4	26519000	26537999	9.9e-06	3.36e-05	-0.953295	-	-	-	-	-	-	-
4	26629000	26647999	1.283e-05	4.536e-05	-1.09171	-	-	-	-	-	-	-
4	26722000	26731999	1.9e-05	5.04e-05	-0.986274	Oryza sativa legumain 3	OsaLeg3	Others	Others	Others	&quot;wounding response, seed-related legumains&quot;	10.1016/j.plantsci.2013.11.005.?
4	26772000	26785999	5.5e-06	3.36e-05	-1.12843	-	-	-	-	-	-	-
4	26802000	26813999	4.6e-06	3.36e-05	-1.16491	-	-	-	-	-	-	-
4	26908000	26917999	4.8e-06	3.36e-05	-1.15657	-	-	-	-	-	-	-
4	27096000	27109999	3.7e-06	3.36e-05	-1.20139	-	-	-	-	-	-	-
4	27608000	27618999	9.1e-06	3.36e-05	-0.984934	-	-	-	-	-	-	-
4	27627000	27645999	4.3e-06	3.36e-05	-1.17579	Plant glutathione peroxidases 1	OsGPX1	Morphological trait	Dwarf	Knockdown	&quot;shorter shoot, lower biomass&quot;	10.1007/s10535-014-0394-9
4	28651000	28662999	9e-07	1.68e-05	-0.944036	-	-	-	-	-	-	-
4	28664000	28675999	3.7e-06	3.36e-05	-1.20139	-	-	-	-	-	-	-
4	28713000	28731999	2.42e-06	3.024e-05	-1.17938	-	-	-	-	-	-	-
4	28832000	28849999	3.7e-06	3.36e-05	-1.20139	-	-	-	-	-	-	-
4	28874000	28892999	6.1e-06	4.704e-05	-1.33892	xiao	xiao	Physiological trait	Sterility	Mutant	Dwarfism. Grain size. Leaf angle. Fertility. Cell division. Brassinosteroid sensitivity.	10.1111/j.1365-313X.2011.04877.x
4	29191000	29209999	2.61e-06	3.192e-05	-1.2088	-	-	-	-	-	-	-
4	29291000	29307999	3.7e-06	3.36e-05	-1.20139	-	-	-	-	-	-	-
4	29352000	29370999	9e-07	1.68e-05	-0.944036	calcium-dependent protein kinase 7	OsCDPK7	Resistance or Tolerance	Salinity tolerance	Overexpression	Drought and salinity tolerance.	10.1046/j.1365-313x.2000.00787.x
4	29496000	29508999	4.67e-05	0.0001008	-1.07899	-	-	-	-	-	-	-
4	29547000	29565999	4.96e-06	4.536e-05	-1.34792	-	-	-	-	-	-	-
4	29964000	29982999	9e-07	1.68e-05	-0.944036	-	-	-	-	-	-	-
4	30422000	30440999	1.116e-05	4.704e-05	-1.17184	-	-	-	-	-	-	-
4	30491000	30521999	7.43182e-06	4.12364e-05	-1.18963	-	-	-	-	-	-	-
4	30532000	30561999	7.39474e-06	3.97895e-05	-1.16258	-	-	-	-	-	-	-
4	30662000	30704999	1.11115e-05	4.45846e-05	-1.13199	-	-	-	-	-	-	-
4	30725000	30735999	1.625e-05	5.04e-05	-1.07452	-	-	-	-	-	-	-
4	30740000	30758999	9.34e-06	3.528e-05	-1.0104	APETALA 2 domain 39	OsAP2-39	Physiological trait	Sterility	Overexpression	Dwarfism. Fertility. Drought tolerance.	10.1371/journal.pgen.1001098
4	30797000	30807999	1.9e-05	5.04e-05	-0.986983	-	-	-	-	-	-	-
4	30819000	30860999	2.51923e-05	6.65538e-05	-1.08089	ENT-KAURENE SYNTHASE 2	OsKS2	Resistance or Tolerance	Salinity tolerance	Mutant	related to salinity stress defense	10.1111/plb.12069
4	30886000	30903999	1.73e-05	5.04e-05	-1.03987	flexible culm 1	fc1	Resistance or Tolerance	Lodging resistance	Mutant	Brittle culm. Culm mechanical strength. Lignin biosynthesis.	10.1007/s11103-008-9448-8
4	30976000	30985999	9.9e-06	3.36e-05	-0.953295	-	-	-	-	-	-	-
4	31139000	31154999	1.06857e-05	4.08e-05	-1.07557	-	-	-	-	-	-	-
4	31231000	31249999	8.0125e-06	3.78e-05	-1.12729	-	-	-	-	-	-	-
4	31282000	31291999	3.7e-06	3.36e-05	-1.20139	-	-	-	-	-	-	-
4	31413000	31424999	7.7e-06	3.36e-05	-1.04118	-	-	-	-	-	-	-
4	31497000	31506999	2.91e-05	6.72e-05	-0.998943	-	-	-	-	-	-	-
4	31707000	31718999	1.97e-05	5.04e-05	-0.965753	-	-	-	-	-	-	-
4	31871000	31889999	9e-07	1.68e-05	-0.944036	-	-	-	-	-	-	-
4	32048000	32059999	4.3e-06	3.92e-05	-1.27117	-	-	-	-	-	-	-
4	32097000	32109999	3.9e-06	3.36e-05	-1.1922	-	-	-	-	-	-	-
4	32262000	32275999	9e-07	1.68e-05	-0.944036	-	-	-	-	-	-	-
4	32279000	32299999	1.23333e-06	2.24e-05	-1.05437	-	-	-	-	-	-	-
4	32351000	32369999	9e-07	1.68e-05	-0.944036	-	-	-	-	-	-	-
4	32941000	32951999	9e-07	1.68e-05	-0.944036	-	-	-	-	-	-	-
4	33508000	33519999	5.5e-06	3.36e-05	-1.12843	-	-	-	-	-	-	-
4	34874000	34892999	9e-07	1.68e-05	-0.944036	-	-	-	-	-	-	-
4	34934000	34943999	9e-07	1.68e-05	-0.944036	-	-	-	-	-	-	-
4	35092000	35107999	3.7e-06	3.36e-05	-1.20139	-	-	-	-	-	-	-
4	35206000	35224999	1.073e-05	4.872e-05	-1.21865	-	-	-	-	-	-	-
5	188000	203999	7.3e-06	3.36e-05	-1.05617	-	-	-	-	-	-	-
5	488000	501999	1.64e-05	5.04e-05	-1.06814	-	-	-	-	-	-	-
5	827000	855999	8.3e-06	3.36e-05	-1.01606	-	-	-	-	-	-	-
5	872000	882999	1.005e-05	4.2e-05	-1.11898	DHA reductase 1	OsDHAR1	Morphological trait	Root	Overexpression	Photosynthetic capacity. Root development. Culm length. Grain number.	10.1007/s00425-013-1862-8
5	899000	917999	1.22e-05	5.544e-05	-1.27048	-	-	-	-	-	-	-
5	941000	955999	7.3e-06	3.36e-05	-1.05487	-	-	-	-	-	-	-
5	984000	999999	7.4e-06	3.36e-05	-1.05346	depilous	dep	Morphological trait	Culm leaf	Natural variation	Trichome formation.	10.1186/1939-8433-5-28
5	1051000	1066999	4.6e-06	3.36e-05	-1.16423	-	-	-	-	-	-	-
5	1771000	1801999	8.605e-06	4.788e-05	-1.23774	-	-	-	-	-	-	-
5	2076000	2097999	1.85917e-05	5.74e-05	-1.11515	S-Adenosyl-l-methionine synthetase1	OsSAMS1	Physiological trait	Sterility	Knockdown	Dwarfism. Fertility. Germination rate. Flowering time.	10.1016/j.jplph.2011.05.020
5	2208000	2221999	4.18e-05	8.4e-05	-0.953517	-	OsLti6b	Resistance or Tolerance	Cold tolerance	Overexpression	Cold tolerance.	10.1007/s00299-006-0297-0
5	2434000	2452999	1.71e-05	5.04e-05	-1.04569	-	-	-	-	-	-	-
5	3774000	3787999	1.48e-05	5.04e-05	-1.11798	-	-	-	-	-	-	-
5	3845000	3855999	7.3e-06	3.36e-05	-1.05617	-	-	-	-	-	-	-
5	4572000	4588999	5.275e-06	4.83e-05	-1.38455	-	-	-	-	-	-	-
5	5173000	5202999	7.84e-06	4.284e-05	-1.2184	-	-	-	-	-	-	-
5	5218000	5235999	1.31222e-05	4.85333e-05	-1.14184	-	-	-	-	-	-	-
5	5320000	5334999	3.7e-06	3.36e-05	-1.20139	QTL for seed width on chromosome 5	qSW5	Morphological trait	Seed	Natural variation	Grain size.	10.1038/ng.169
5	5791000	5800999	2.7e-05	6.72e-05	-1.05203	-	-	-	-	-	-	-
5	6200000	6211999	6.8e-06	3.36e-05	-1.07623	-	-	-	-	-	-	-
5	6468000	6479999	6.23333e-06	3.92e-05	-1.20442	mads58	mads58	Morphological trait	Panicle flower	Mutant	Floral organ identity.	10.1105/tpc.111.087262
5	6779000	6818999	6.75417e-06	3.36e-05	-1.07082	-	-	-	-	-	-	-
5	6953000	6967999	1.8e-05	5.04e-05	-1.01932	-	-	-	-	-	-	-
5	6988000	7000999	4.6e-06	3.36e-05	-1.16491	-	-	-	-	-	-	-
5	12952000	12961999	1.53e-05	5.04e-05	-1.10497	-	-	-	-	-	-	-
5	13387000	13398999	6.4e-06	3.36e-05	-1.09132	-	-	-	-	-	-	-
5	13448000	13466999	3.9375e-06	3.36e-05	-1.1918	-	-	-	-	-	-	-
5	13504000	13521999	4.7e-06	4.29333e-05	-1.31768	-	-	-	-	-	-	-
5	16074000	16084999	9e-07	1.68e-05	-0.944036	OsWRKY53	OsWRKY53	Resistance or Tolerance	Blast resistance	Overexpression	Resistance to Magnaporthe grisea.	10.1016/j.bbaexp.2007.04.006
5	17157000	17166999	9.7e-06	3.36e-05	-0.961638	-	-	-	-	-	-	-
5	17277000	17310999	2.315e-05	6.384e-05	-1.10158	-	-	-	-	-	-	-
5	18251000	18268999	1.06333e-05	4.10667e-05	-1.10147	-	-	-	-	-	-	-
5	19271000	19284999	7.3e-06	3.36e-05	-1.05617	-	-	-	-	-	-	-
5	19301000	19310999	7.3e-06	3.36e-05	-1.05617	-	-	-	-	-	-	-
5	20501000	20511999	1.45e-05	4.2e-05	-0.967739	-	-	-	-	-	-	-
5	23119000	23133999	1.255e-05	4.2e-05	-1.0399	-	-	-	-	-	-	-
5	23443000	23458999	3.7e-06	3.36e-05	-1.20139	伪-expansin 1precursor	expansin 1	Morphological trait	Dwarf	Others	O.glaberrima Dwarfism to Rice tungro sperical virus (RTVS) infection	10.3389/fmicb.2014.00026
5	23467000	23485999	2.358e-05	6.384e-05	-1.08785	-	-	-	-	-	-	-
5	23681000	23699999	4.24e-06	3.864e-05	-1.26419	elongated uppermost internode	eui	Morphological trait	Root	Mutant	Root gravitropism. Starch granule generation in root cap.	10.1038/cr.2008.28
5	23794000	23806999	3.7e-06	3.36e-05	-1.20139	-	-	-	-	-	-	-
5	23811000	23827999	9.725e-06	3.78e-05	-1.05272	Leucine-rich-repeat receptor-like kinases	OsRPK1	Physiological trait	Seed	Knockdown Overexpression	&quot;grain number per panicle, seed setting rate&quot;	10.1016/j.bbagen.2014.01.003
5	23887000	23898999	3.7e-06	3.36e-05	-1.20139	-	-	-	-	-	-	-
5	23929000	23947999	7.02e-06	6.384e-05	-1.53565	-	-	-	-	-	-	-
5	23991000	24012999	4.26923e-06	3.87692e-05	-1.25762	Ca2??calmodulin-de-pendent protein kinase	OsCCaMK	Physiological trait	Root	Mutant	&quot;CH4 oxidation, N2 fixation activation&quot;	10.1128/AEM.03646-13.
5	24103000	24121999	5.5e-06	5.04e-05	-1.41017	-	-	-	-	-	-	-
5	24210000	24223999	3.7e-06	3.36e-05	-1.20139	-	-	-	-	-	-	-
5	24251000	24265999	1.02e-05	3.64e-05	-1.00244	-	-	-	-	-	-	-
5	24446000	24464999	9e-07	1.68e-05	-0.944036	MutS-homolog 5	OsMSH5	Physiological trait	Sterility	Mutant	Cross over formation during meiosis.	10.1093/mp/sss145
5	24642000	24681999	1.17905e-05	4.24e-05	-1.06358	-	-	-	-	-	-	-
5	24747000	24759999	2.89e-05	6.72e-05	-1.0027	-	-	-	-	-	-	-
5	24806000	24815999	7.3e-06	3.36e-05	-1.05556	-	-	-	-	-	-	-
5	24834000	24851999	1.12e-05	4.48e-05	-1.13619	-	-	-	-	-	-	-
5	24898000	24912999	8.5e-06	3.36e-05	-1.00914	-	-	-	-	-	-	-
5	25123000	25135999	1.27e-05	4.2e-05	-1.02859	-	-	-	-	-	-	-
5	25230000	25248999	3.57e-06	2.184e-05	-0.947644	-	-	-	-	-	-	-
5	25405000	25414999	1.96e-05	5.04e-05	-0.968951	-	-	-	-	-	-	-
5	25449000	25464999	9.3e-06	3.36e-05	-0.976765	-	-	-	-	-	-	-
5	25470000	25485999	1.66429e-05	4.8e-05	-1.01546	-	-	-	-	-	-	-
5	25517000	25535999	2.217e-05	6.552e-05	-1.15139	Oryza sativa vascular plant one zinc finger protein 2	OsVOZ2	Resistance or Tolerance	Bacterial blight resistance	Mutant	Resistance to Xanthomonas oryzae pv oryzae after flowering.	10.1371/journal.pone.0073346
5	25884000	25902999	1.66e-06	2.352e-05	-1.06171	-	-	-	-	-	-	-
5	26741000	26759999	5.5e-06	3.36e-05	-1.12878	-	-	-	-	-	-	-
5	26901000	26910999	1e-05	3.36e-05	-0.949295	-	-	-	-	-	-	-
5	26996000	27010999	7.4e-06	3.36e-05	-1.05354	-	-	-	-	-	-	-
5	27155000	27168999	1.16e-05	5.04e-05	-1.2207	-	-	-	-	-	-	-
5	27226000	27239999	1.548e-05	6.048e-05	-1.24673	-	-	-	-	-	-	-
5	27297000	27306999	3.7e-06	3.36e-05	-1.20139	Oryza sativa Haemerythrin motif-containing Really Interesting New Gene (RING)-and Zinc-finger protein 2	OsHRZ2	Resistance or Tolerance	Other soil stress tolerance	Knockdown	Fe acquisition.	10.1038/ncomms3792
5	27372000	27382999	3.7e-06	3.36e-05	-1.20071	isopentenyltransferase7	OsIPT7	Morphological trait	Root	Overexpression	Tiller growth. Root development. Cytokinin biosynthesis.	10.1104/pp.106.085811
5	27400000	27409999	1.67e-05	5.04e-05	-1.05884	-	-	-	-	-	-	-
5	27512000	27524999	1.42e-05	5.04e-05	-1.13732	-	-	-	-	-	-	-
5	27654000	27673999	4.68182e-06	4.27636e-05	-1.31557	LEAF TIP NECROSIS 1	ltn1	Resistance or Tolerance	Other soil stress tolerance	Mutant	Phosphate uptake and translocation.	10.1104/pp.110.170209
5	27766000	27778999	1.27e-05	5.04e-05	-1.18415	-	-	-	-	-	-	-
5	27970000	27987999	5.16667e-06	4.48e-05	-1.33211	-	-	-	-	-	-	-
5	28088000	28103999	6.75714e-06	3.84e-05	-1.17005	-	-	-	-	-	-	-
5	28149000	28161999	3.7e-06	3.36e-05	-1.20139	-	-	-	-	-	-	-
5	28190000	28208999	4.24e-06	3.36e-05	-1.1795	-	-	-	-	-	-	-
5	28231000	28244999	3.7e-06	3.36e-05	-1.20139	-	-	-	-	-	-	-
5	28255000	28271999	9e-06	3.36e-05	-0.9877	-	-	-	-	-	-	-
5	28329000	28347999	9e-07	1.68e-05	-0.944036	-	-	-	-	-	-	-
5	28405000	28422999	1.94333e-05	6.16e-05	-1.17241	-	-	-	-	-	-	-
5	28474000	28483999	3.7e-06	3.36e-05	-1.20139	-	-	-	-	-	-	-
5	28720000	28736999	9e-07	1.68e-05	-0.944036	-	-	-	-	-	-	-
5	29133000	29144999	3.7e-06	3.36e-05	-1.20139	JASMONATE RESISTANT 1	OsJAR1	Physiological trait	Shoot seedling	Mutant	biosynthesis of JA-Ile during photomorphogenesis	10.1111/pce.12201
5	29490000	29504999	9e-07	1.68e-05	-0.944036	-	-	-	-	-	-	-
5	29619000	29628999	3.7e-06	3.36e-05	-1.20139	-	-	-	-	-	-	-
5	29682000	29695999	3.7e-06	3.36e-05	-1.20139	histone deacetylase701	HDT701	Resistance or Tolerance	Blast resistance	Knockdown Overexpression	Resistance to Magnaporthe oryzae and Xanthomonas oryzae pv oryzae.	10.1105/tpc.112.101972
6	169000	178999	3.7e-06	3.36e-05	-1.20071	-	-	-	-	-	-	-
6	414000	423999	7.4e-06	3.36e-05	-1.05347	-	-	-	-	-	-	-
6	592000	610999	7.21e-06	4.536e-05	-1.28107	reduced pollen elongation1	rpe1	Physiological trait	Sterility	Mutant	Pollen tube elongation. Gibberellin biosynthesis.	10.1105/tpc.107.054759
6	721000	737999	3.7e-06	3.36e-05	-1.20139	-	-	-	-	-	-	-
6	822000	834999	8.1e-06	3.36e-05	-1.02245	-	-	-	-	-	-	-
6	1075000	1098999	1.92727e-05	5.65091e-05	-1.08771	-	-	-	-	-	-	-
6	1115000	1124999	1e-05	3.36e-05	-0.949715	-	-	-	-	-	-	-
6	1415000	1445999	1.54538e-05	5.16923e-05	-1.1077	dehydration-responsive element-binding protein 1C	OsDREB1C	Resistance or Tolerance	Salinity tolerance	Overexpression	&quot;Cold, drought and salinity tolerance.&quot;	10.1093/pcp/pci230
6	1467000	1485999	1.742e-05	6.552e-05	-1.27527	Grain Size 6	GS6	Morphological trait	Seed	Mutant	Grain size.	10.1111/jipb.12062
6	1519000	1530999	9.2e-06	3.36e-05	-0.981597	-	-	-	-	-	-	-
6	1637000	1648999	8.1e-06	3.36e-05	-1.02245	-	-	-	-	-	-	-
6	1726000	1743999	4.5e-06	3.73333e-05	-1.23528	-	-	-	-	-	-	-
6	2767000	2781999	9.45e-06	4.2e-05	-1.15486	suppressors of lazy1	SOL1	Morphological trait	Shoot seedling	Mutant	&quot;shoot gravitropism, tiller angle, involvement of strigolactones (SLs) biosynthesis&quot;	10.1073/pnas.1411859111
6	3150000	3160999	3.7e-06	3.36e-05	-1.20139	OsMADS5	OsMADS5	Morphological trait	Panicle flower	Knockdown	Floral organ formation.	10.1111/j.1365-313X.2009.04101.x
6	4082000	4100999	5.48e-06	3.696e-05	-1.19858	-	-	-	-	-	-	-
6	4181000	4198999	1e-05	3.36e-05	-0.947013	-	-	-	-	-	-	-
6	4205000	4226999	1.83077e-05	6.07385e-05	-1.17191	DOPPELGANGER2	DPL2	Physiological trait	Sterility	Natural variation	Hybrid sterility. Pollen germination. Interaction with DPL1	10.1073/pnas.1003124107
6	4340000	4351999	5.5e-06	3.36e-05	-1.12843	-	-	-	-	-	-	-
6	4400000	4416999	1.36e-05	4.2e-05	-1.00021	-	-	-	-	-	-	-
6	4428000	4440999	6.475e-06	4.62e-05	-1.31438	-	-	-	-	-	-	-
6	4584000	4602999	6.07e-06	5.544e-05	-1.45756	-	-	-	-	-	-	-
6	4614000	4628999	6.4e-06	3.36e-05	-1.09299	-	-	-	-	-	-	-
6	4685000	4703999	3.7e-06	3.36e-05	-1.2014	Pi starvationinduced transcription factor 1	OsPTF1	Resistance or Tolerance	Other soil stress tolerance	Overexpression	Phosphate starvation tolerance.	10.1104/pp.105.063115
6	4726000	4736999	1.79e-05	5.04e-05	-1.02343	-	-	-	-	-	-	-
6	5115000	5127999	5.7e-06	3.36e-05	-1.11931	-	-	-	-	-	-	-
6	5415000	5426999	1e-05	3.36e-05	-0.949837	-	-	-	-	-	-	-
6	5444000	5453999	1.63e-05	5.04e-05	-1.07265	-	-	-	-	-	-	-
6	5504000	5515999	9.9e-06	3.36e-05	-0.952606	-	-	-	-	-	-	-
6	6889000	6906999	1.81e-05	5.04e-05	-1.01508	-	-	-	-	-	-	-
6	7626000	7643999	8.2e-06	3.36e-05	-1.019	-	-	-	-	-	-	-
6	7734000	7746999	9.1e-06	3.36e-05	-0.984588	-	-	-	-	-	-	-
6	9661000	9709999	1.0056e-05	4.7712e-05	-1.20677	-	-	-	-	-	-	-
6	9968000	9986999	3.7e-06	3.36e-05	-1.20141	-	-	-	-	-	-	-
6	10211000	10220999	7.3e-06	3.36e-05	-1.05616	-	-	-	-	-	-	-
6	10286000	10295999	9.1e-06	3.36e-05	-0.983584	-	-	-	-	-	-	-
6	10369000	10378999	7.4e-06	5.04e-05	-1.35062	-	-	-	-	-	-	-
6	10380000	10389999	7.3e-06	3.36e-05	-1.05482	Pi9	Pi9	Resistance or Tolerance	Blast resistance	Natural variation	Resistance to Magnaporthe grisea.	10.1534/genetics.105.044891
6	10417000	10429999	1.8e-05	5.04e-05	-1.02038	-	-	-	-	-	-	-
6	10478000	10497999	1.00818e-05	5.80364e-05	-1.36444	-	-	-	-	-	-	-
6	11075000	11093999	1.66e-06	2.352e-05	-1.06171	-	-	-	-	-	-	-
6	11139000	11152999	5e-06	3.36e-05	-1.14744	-	-	-	-	-	-	-
6	11477000	11489999	9.1e-06	5.04e-05	-1.29702	-	-	-	-	-	-	-
6	11627000	11639999	7.3e-06	3.36e-05	-1.05755	-	-	-	-	-	-	-
6	12026000	12042999	7.4e-06	3.36e-05	-1.05354	-	-	-	-	-	-	-
6	12283000	12296999	8.1e-06	3.36e-05	-1.02383	-	-	-	-	-	-	-
6	12918000	12936999	9e-07	1.68e-05	-0.944036	-	-	-	-	-	-	-
6	18002000	18029999	1.76063e-05	5.88e-05	-1.15927	-	-	-	-	-	-	-
6	18056000	18074999	9.86e-06	5.712e-05	-1.37326	-	-	-	-	-	-	-
6	18157000	18173999	1.45e-05	4.83e-05	-1.0902	-	-	-	-	-	-	-
6	18197000	18219999	1.52333e-05	4.85333e-05	-1.07029	-	-	-	-	-	-	-
6	18579000	18588999	7.4e-06	3.36e-05	-1.05354	-	-	-	-	-	-	-
6	18611000	18621999	1e-05	3.36e-05	-0.949838	-	-	-	-	-	-	-
6	18788000	18816999	2.00437e-05	5.355e-05	-1.03489	-	-	-	-	-	-	-
6	18828000	18837999	9.4e-06	3.36e-05	-0.970838	-	-	-	-	-	-	-
6	19261000	19279999	9e-07	1.68e-05	-0.944036	-	-	-	-	-	-	-
6	19315000	19331999	3.7e-06	3.36e-05	-1.20139	-	-	-	-	-	-	-
6	19427000	19436999	4.09e-05	8.4e-05	-0.97454	-	-	-	-	-	-	-
6	19784000	19796999	3.7e-06	3.36e-05	-1.20139	-	-	-	-	-	-	-
6	21661000	21679999	1.059e-05	3.696e-05	-0.997454	-	-	-	-	-	-	-
6	21703000	21716999	2.71e-05	6.72e-05	-1.06415	-	-	-	-	-	-	-
6	22020000	22042999	2.03071e-05	5.76e-05	-1.08022	dwarf35	d35	Morphological trait	Dwarf	Mutant	Dwarfism. Gibberellin biosynthesis.	10.1023/B:PLAN.0000038261.21060.47
6	22054000	22075999	3.5e-06	3.36e-05	-1.20927	-	-	-	-	-	-	-
6	22090000	22107999	9e-07	1.68e-05	-0.944036	-	-	-	-	-	-	-
6	22146000	22164999	3.7e-06	3.36e-05	-1.20071	-	-	-	-	-	-	-
6	22173000	22202999	1.54615e-06	2.06769e-05	-1.00343	-	-	-	-	-	-	-
6	22206000	22224999	5.32e-06	4.872e-05	-1.38978	-	-	-	-	-	-	-
6	22258000	22273999	9e-07	1.68e-05	-0.944036	-	-	-	-	-	-	-
6	22313000	22324999	3.7e-06	3.36e-05	-1.20139	-	-	-	-	-	-	-
6	23590000	23607999	2.27e-05	5.78667e-05	-1.01407	Xa27	Xa27	Resistance or Tolerance	Bacterial blight resistance	Natural variation	Resistance to Xanthomonas oryzae pv. oryzae.	10.1038/nature03630
6	23956000	23974999	9e-07	1.68e-05	-0.944036	-	-	-	-	-	-	-
6	23991000	24019999	9e-07	1.68e-05	-0.944037	-	-	-	-	-	-	-
6	24670000	24683999	7.3e-06	3.36e-05	-1.05617	-	-	-	-	-	-	-
6	24689000	24724999	1.23222e-05	4.94667e-05	-1.18169	-	-	-	-	-	-	-
6	24735000	24753999	7.3e-06	3.36e-05	-1.05617	-	-	-	-	-	-	-
6	24798000	24816999	7.3e-06	3.36e-05	-1.05617	-	-	-	-	-	-	-
6	25074000	25104999	1.03273e-05	4.58182e-05	-1.17641	THOUSAND-GRAIN WEIGHT 6	TGW6	Morphological trait	Seed	Natural variation	Grain size. Grain yield.	10.1038/ng.2612
6	25226000	25237999	7.4e-06	3.36e-05	-1.05346	cellulose synthase-like A9	CSLA9	Morphological trait	Dwarf	Others	O.glaberrima Dwarfism to Rice tungro sperical virus (RTVS) infection	10.3389/fmicb.2014.00026
6	25289000	25300999	6.5e-06	3.36e-05	-1.08889	-	-	-	-	-	-	-
6	25355000	25367999	6.5e-06	3.36e-05	-1.08993	-	-	-	-	-	-	-
6	25376000	25394999	1.4e-05	5.376e-05	-1.18795	-	-	-	-	-	-	-
6	25515000	25532999	9.22222e-06	3.73333e-05	-1.06166	-	-	-	-	-	-	-
6	25536000	25550999	4.6e-06	3.36e-05	-1.16391	-	-	-	-	-	-	-
6	25619000	25650999	7.02353e-06	4.05176e-05	-1.19388	-	-	-	-	-	-	-
6	25696000	25709999	8.3e-06	3.36e-05	-1.01735	-	-	-	-	-	-	-
6	25930000	25965999	6.8e-06	3.36e-05	-1.07644	-	-	-	-	-	-	-
6	26129000	26147999	5.6e-06	3.36e-05	-1.12431	-	-	-	-	-	-	-
6	26311000	26323999	2.86e-05	6.72e-05	-1.01088	-	-	-	-	-	-	-
6	26544000	26562999	1.037e-05	3.528e-05	-0.969797	miRNA156h	OsmiR156h	Morphological trait	Dwarf	Overexpression	Tillering dwarf. Tiller bud outgrowth.	10.1104/pp.106.084475
6	26895000	26910999	1.87e-05	5.04e-05	-0.997664	-	-	-	-	-	-	-
6	27081000	27097999	4.8e-06	3.36e-05	-1.15867	-	-	-	-	-	-	-
6	27400000	27412999	2.0525e-05	6.3e-05	-1.15727	-	-	-	-	-	-	-
6	28190000	28199999	7.3e-06	3.36e-05	-1.05617	-	-	-	-	-	-	-
6	28367000	28384999	4.83778e-05	9.52e-05	-0.982864	-	-	-	-	-	-	-
6	28400000	28410999	7.4e-06	3.36e-05	-1.05346	-	-	-	-	-	-	-
6	29025000	29040999	4.24286e-06	3.84e-05	-1.26073	-	-	-	-	-	-	-
6	29137000	29155999	1.369e-05	4.872e-05	-1.12349	-	-	-	-	-	-	-
6	29367000	29376999	2.8e-06	3.36e-05	-1.23822	-	-	-	-	-	-	-
6	29414000	29424999	3.7e-06	3.36e-05	-1.20139	-	-	-	-	-	-	-
6	29759000	29770999	3.7e-06	3.36e-05	-1.20139	-	-	-	-	-	-	-
6	29955000	29970999	3.7e-06	3.36e-05	-1.20139	-	-	-	-	-	-	-
6	30056000	30075999	4.77273e-06	4.58182e-05	-1.35694	-	-	-	-	-	-	-
6	30266000	30277999	3.7e-06	3.36e-05	-1.20139	-	-	-	-	-	-	-
6	30390000	30408999	1.026e-05	4.704e-05	-1.20338	-	-	-	-	-	-	-
6	30889000	30898999	5.6e-06	5.04e-05	-1.40963	Branch enzyme isozyme	BE1	Physiological trait	Source activity	Others	&quot;starch granule-binding , amylopectin structure&quot;	10.1186/1471-2229-14-80
7	823000	832999	6.1e-06	3.36e-05	-1.10302	-	-	-	-	-	-	-
7	867000	885999	6.16e-06	4.704e-05	-1.33532	-	-	-	-	-	-	-
7	1690000	1708999	2.368e-05	6.384e-05	-1.08975	-	-	-	-	-	-	-
7	2063000	2076999	1e-05	3.36e-05	-0.947473	long sterile lemma1	g1	Morphological trait	Panicle flower	Mutant	Sterile lemma identity.	10.1073/pnas.0907896106
7	2449000	2480999	6.075e-06	5.544e-05	-1.4549	-	-	-	-	-	-	-
7	2494000	2512999	6.64e-06	6.048e-05	-1.50441	-	-	-	-	-	-	-
7	2569000	2587999	9e-07	1.68e-05	-0.944036	-	-	-	-	-	-	-
7	2802000	2820999	8.69e-06	3.192e-05	-0.964903	glycolate oxidase	OsGLO4	Resistance or Tolerance	Dwarf	Knockdown	growth inhibition	10.1111/ppl.12104
7	3298000	3334999	9e-07	1.68e-05	-0.944036	-	-	-	-	-	-	-
7	3795000	3810999	3.7e-06	3.36e-05	-1.20139	-	-	-	-	-	-	-
7	4275000	4292999	7.3e-06	3.36e-05	-1.05617	-	-	-	-	-	-	-
7	4313000	4330999	3.7e-06	3.36e-05	-1.20139	-	OsbZIP58	Physiological trait	Eating quality	Mutant	Seed development. Seed starch content.	10.1093/jxb/ert187
7	4351000	4360999	3.7e-06	3.36e-05	-1.20139	-	-	-	-	-	-	-
7	4391000	4408999	3.7e-06	3.36e-05	-1.20139	methyltransferase 1.2	OsMet1-2	Physiological trait	Lethality	Knockdown	&quot;seriously maldeveloped seed, necrotic death of germinated seedlings&quot;	10.1073/pnas.1410761111
7	4478000	4491999	9e-06	3.36e-05	-0.9877	-	osku70	Physiological trait	Sterility	Mutant	Dwarfism. Pollen viability. Growth retardation. Maintenance of chromosome stability.	10.1104/pp.109.150391
7	4567000	4610999	1.55577e-05	4.91077e-05	-1.06327	h-type Thioredoxin 1	OsTRXh1	Morphological trait	Shoot seedling	Knockdown Overexpression	Dwarfism with fewer tillers. ABA sensitivity during seed germination and seedling stage. Hydrogen peroxide production under salt stress.	10.1104/pp.111.182808
7	4639000	4657999	8.1e-06	3.36e-05	-1.02453	-	-	-	-	-	-	-
7	5113000	5126999	1.9e-06	3.36e-05	-1.27256	-	-	-	-	-	-	-
7	5336000	5356999	4.58333e-06	5.6e-05	-1.47387	-	-	-	-	-	-	-
7	5372000	5389999	9e-06	3.36e-05	-0.9877	-	-	-	-	-	-	-
7	5398000	5416999	4.6e-06	4.2e-05	-1.30605	-	-	-	-	-	-	-
7	5517000	5533999	3.7e-06	3.36e-05	-1.20139	-	-	-	-	-	-	-
7	5573000	5609999	3.84783e-06	3.28696e-05	-1.17635	spotted leaf 5	spl5	Others	Others	Mutant	Lesion mimic. Resistance to Magnaporthe grisea and Xanthomonas campestris pv. oryzae.	10.1007/s11032-011-9677-4
7	5770000	5786999	9.1e-06	3.36e-05	-0.985103	-	-	-	-	-	-	-
7	6117000	6133999	5.9625e-06	3.57e-05	-1.15144	-	-	-	-	-	-	-
7	6312000	6324999	9e-06	3.36e-05	-0.988887	-	-	-	-	-	-	-
7	6658000	6674999	1.84e-05	5.46e-05	-1.07977	-	-	-	-	-	-	-
7	9095000	9113999	1.451e-05	4.872e-05	-1.09913	-	-	-	-	-	-	-
7	9571000	9580999	6.5e-06	3.36e-05	-1.09024	-	-	-	-	-	-	-
7	10059000	10073999	8e-06	3.64e-05	-1.08423	-	-	-	-	-	-	-
7	10080000	10098999	8.56e-06	4.704e-05	-1.25968	-	-	-	-	-	-	-
7	10292000	10302999	5.6e-06	3.36e-05	-1.12535	-	-	-	-	-	-	-
7	10608000	10618999	1.44e-05	5.04e-05	-1.13245	-	-	-	-	-	-	-
7	10637000	10652999	7.4e-06	3.36e-05	-1.05209	-	-	-	-	-	-	-
7	10756000	10765999	1.39e-05	5.04e-05	-1.14914	-	-	-	-	-	-	-
7	11064000	11092999	3.87857e-06	3.12e-05	-1.14039	-	-	-	-	-	-	-
7	11355000	11367999	1.2175e-05	4.62e-05	-1.13079	-	-	-	-	-	-	-
7	11609000	11635999	5.56e-06	3.36e-05	-1.1268	-	-	-	-	-	-	-
7	13887000	13898999	9e-07	1.68e-05	-0.944037	-	-	-	-	-	-	-
7	14581000	14592999	3.7e-06	3.36e-05	-1.20139	-	-	-	-	-	-	-
7	14662000	14674999	3.7e-06	3.36e-05	-1.20139	-	-	-	-	-	-	-
7	15379000	15390999	3.7e-06	3.36e-05	-1.20139	-	-	-	-	-	-	-
7	15405000	15417999	3.7e-06	3.36e-05	-1.20139	-	-	-	-	-	-	-
7	17051000	17060999	8.3e-06	3.36e-05	-1.01782	-	-	-	-	-	-	-
7	17105000	17137999	2.51857e-05	6e-05	-0.979469	-	-	-	-	-	-	-
7	17245000	17260999	9.3e-06	3.36e-05	-0.977513	-	-	-	-	-	-	-
7	17262000	17275999	8.6e-06	3.36e-05	-1.00384	-	-	-	-	-	-	-
7	18812000	18821999	9e-07	1.68e-05	-0.944036	-	-	-	-	-	-	-
7	18979000	19009999	1.4925e-05	5.67e-05	-1.21152	-	-	-	-	-	-	-
7	20432000	20456999	1.55313e-05	5.67e-05	-1.18811	-	-	-	-	-	-	-
7	20819000	20828999	7.4e-06	3.36e-05	-1.05278	-	-	-	-	-	-	-
7	20960000	20978999	3.42e-06	2.352e-05	-0.990133	-	-	-	-	-	-	-
7	21805000	21823999	3.193e-05	7.392e-05	-1.033	UNDEVELOPED TAPETUM 1	OsUDT1	Physiological trait	Panicle flower	Knockdown	&quot;stamen development, posttranscriptional splicing target of the EJC subunit&quot;	10.1104/pp.114.237958
7	22228000	22239999	1.45e-05	4.48e-05	-1.04005	Oryza sativa Ribosome-inactivating protein gene 18	OSRIP18	Resistance or Tolerance	Salinity tolerance	Overexpression	Drought and salinity tolerance.	10.1007/s11248-011-9568-9
7	22272000	22281999	9e-07	1.68e-05	-0.944036	-	-	-	-	-	-	-
7	22302000	22312999	9e-07	1.68e-05	-0.944036	-	-	-	-	-	-	-
7	22347000	22365999	1.09e-06	1.848e-05	-0.973455	-	-	-	-	-	-	-
7	22384000	22399999	3.7e-06	3.36e-05	-1.20071	-	-	-	-	-	-	-
7	22509000	22525999	2.41e-05	6.72e-05	-1.12842	-	-	-	-	-	-	-
7	22622000	22639999	4.6e-06	3.36e-05	-1.1632	-	-	-	-	-	-	-
7	22860000	22884999	2.70125e-05	6.825e-05	-1.07498	floral organ regulator 1	OsFOR1	Morphological trait	Panicle flower	Knockdown	Regulation of floral organ number.	10.1023/B:PLAN.0000006940.89955.f1
7	22930000	22945999	4.6e-06	3.36e-05	-1.16389	-	-	-	-	-	-	-
7	23139000	23157999	9.28e-06	4.368e-05	-1.19271	-	-	-	-	-	-	-
7	23224000	23236999	1.9875e-05	5.46e-05	-1.0453	-	-	-	-	-	-	-
7	23244000	23270999	8.43333e-06	3.92e-05	-1.13603	-	-	-	-	-	-	-
7	23273000	23291999	3.541e-05	7.56e-05	-0.975047	-	-	-	-	-	-	-
7	23492000	23513999	8.62727e-06	4.58182e-05	-1.23755	-	OsBZR1	Morphological trait	Dwarf	Knockdown	Dwarfism. Leaf angle. Brassinosteroid sensitivity.	10.1073/pnas.0706386104
7	23951000	23960999	3.7e-06	3.36e-05	-1.20071	-	-	-	-	-	-	-
7	23970000	23986999	2.10625e-05	6.51e-05	-1.1796	-	-	-	-	-	-	-
7	24007000	24022999	1.48e-05	4.56e-05	-1.03293	-	-	-	-	-	-	-
7	24086000	24105999	8.77273e-06	4.73455e-05	-1.25336	-	-	-	-	-	-	-
7	24135000	24153999	1.108e-05	4.032e-05	-1.04982	Aspartic protease 65	OsAP65	Physiological trait	Sterility	Mutant	Pollen germination. Pollen tube growth.	10.1093/jxb/ert173
7	24210000	24231999	2.36364e-06	2.90182e-05	-1.15464	-	-	-	-	-	-	-
7	24270000	24284999	1.19667e-05	4.48e-05	-1.11283	BENT UPPERMOST INTERNODE1	bui1	Morphological trait	Dwarf	Mutant	Cell division and expansion. Actin organization.	10.1105/tpc.110.081802
7	24290000	24302999	3.02e-05	6.72e-05	-0.968207	-	-	-	-	-	-	-
7	24369000	24386999	1.21333e-05	4.85333e-05	-1.18125	-	-	-	-	-	-	-
7	24478000	24511999	6.76e-06	3.696e-05	-1.13981	-	-	-	-	-	-	-
7	24574000	24604999	2.158e-05	7.56e-05	-1.26025	-	-	-	-	-	-	-
7	24640000	24659999	1.92545e-05	5.65091e-05	-1.09422	-	-	-	-	-	-	-
7	24742000	24756999	3.7e-06	3.36e-05	-1.20139	-	-	-	-	-	-	-
7	25119000	25135999	1.09e-05	3.57e-05	-0.961248	-	-	-	-	-	-	-
7	25216000	25234999	3.75e-06	3.36e-05	-1.19965	-	-	-	-	-	-	-
7	25276000	25285999	3.7e-06	3.36e-05	-1.20002	-	-	-	-	-	-	-
7	25294000	25308999	1.14e-05	4.48e-05	-1.1196	-	-	-	-	-	-	-
7	25313000	25324999	4.1e-06	3.36e-05	-1.185	-	-	-	-	-	-	-
7	25365000	25378999	1.234e-05	4.704e-05	-1.14427	-	-	-	-	-	-	-
7	25391000	25409999	3.7e-06	3.36e-05	-1.20002	cleistogamy gene	cl7(t)	Physiological trait	Seed	Mutant	seed setting rate	10.1093/jxb/eru074
7	25423000	25441999	7.5e-06	3.696e-05	-1.10947	-	-	-	-	-	-	-
7	25471000	25482999	4.6e-06	3.36e-05	-1.16423	-	-	-	-	-	-	-
7	25510000	25526999	3.7e-06	3.36e-05	-1.20139	-	-	-	-	-	-	-
7	25588000	25598999	3.7e-06	3.36e-05	-1.20002	-	-	-	-	-	-	-
7	25876000	25887999	4.6e-06	3.36e-05	-1.16423	-	-	-	-	-	-	-
7	26115000	26133999	3.7e-06	3.36e-05	-1.20139	-	-	-	-	-	-	-
7	26155000	26164999	9e-07	1.68e-05	-0.944036	-	-	-	-	-	-	-
7	26182000	26197999	3.7e-06	3.36e-05	-1.20139	-	-	-	-	-	-	-
7	26203000	26221999	3.88e-06	3.528e-05	-1.22233	-	-	-	-	-	-	-
7	26323000	26347999	4.15e-06	3.78e-05	-1.25372	-	-	-	-	-	-	-
7	26442000	26469999	9.92105e-06	5.21684e-05	-1.28683	-	-	-	-	-	-	-
7	26548000	26559999	1.43e-05	4.48e-05	-1.03447	-	-	-	-	-	-	-
7	26630000	26642999	7.75e-06	3.78e-05	-1.11638	-	-	-	-	-	-	-
7	26662000	26717999	1.00571e-05	4.368e-05	-1.14839	-	-	-	-	-	-	-
7	27490000	27504999	3.7e-06	3.36e-05	-1.20051	-	-	-	-	-	-	-
7	27791000	27800999	1.63e-05	5.04e-05	-1.07289	-	-	-	-	-	-	-
7	28141000	28158999	5.9e-06	3.36e-05	-1.11384	Na+/H+ antiporter gene1	OsNHX1	Resistance or Tolerance	Salinity tolerance	Overexpression	Salinity tolerance.	10.1093/pcp/pch014
7	28379000	28388999	3.7e-06	3.36e-05	-1.20139	-	-	-	-	-	-	-
7	29222000	29231999	8e-06	3.36e-05	-1.02849	-	rtGA2.1	Resistance or Tolerance	Bacterial blight resistance	Knockdown	Resistance to Xanthomonas oryzae pv. oryzae. Growth retardation.	10.1111/j.1365-313X.2005.02457.x
7	29256000	29269999	3.7e-06	3.36e-05	-1.20139	-	-	-	-	-	-	-
7	29391000	29401999	3.7e-06	3.36e-05	-1.20139	-	-	-	-	-	-	-
7	29476000	29494999	3.67143e-06	2.16e-05	-0.944212	-	-	-	-	-	-	-
7	29578000	29594999	3.7e-06	3.36e-05	-1.19929	ascorbate peroxidase2	APx2	Resistance or Tolerance	Other stress resistance	Knockdown	Oxidative stress resistance.	10.1111/j.1365-3040.2011.02366.x
8	424000	433999	5.5e-06	3.36e-05	-1.12743	-	-	-	-	-	-	-
8	1089000	1099999	4.73e-05	9.24e-05	-0.955959	-	-	-	-	-	-	-
8	1122000	1140999	2.712e-05	6.384e-05	-0.999519	-	-	-	-	-	-	-
8	1142000	1159999	1.57444e-05	4.66667e-05	-1.02143	-	-	-	-	-	-	-
8	1201000	1223999	2.32857e-05	6.72e-05	-1.14022	-	-	-	-	-	-	-
8	1290000	1301999	2.19667e-05	5.6e-05	-1.01393	-	-	-	-	-	-	-
8	1442000	1460999	1.945e-05	6.216e-05	-1.17638	-	-	-	-	-	-	-
8	1475000	1493999	8.83e-06	3.864e-05	-1.09611	-	-	-	-	-	-	-
8	1514000	1531999	7.3e-06	3.36e-05	-1.05755	cytosolic GAPDH protein 3	OsGAPC3	Resistance or Tolerance	Salinity tolerance	Overexpression	Salinity tolerance.	10.1007/s11240-011-9950-6
8	1576000	1598999	7.04286e-06	4.08e-05	-1.19685	-	-	-	-	-	-	-
8	1783000	1822999	8.19545e-06	4.12364e-05	-1.13558	-	-	-	-	-	-	-
8	1848000	1867999	1.10636e-05	5.80364e-05	-1.33783	-	-	-	-	-	-	-
8	1911000	1927999	1e-05	3.36e-05	-0.949837	-	-	-	-	-	-	-
8	1950000	1968999	5.06e-06	3.528e-05	-1.17844	-	-	-	-	-	-	-
8	1996000	2008999	1.63e-05	5.04e-05	-1.07289	-	-	-	-	-	-	-
8	2015000	2025999	2.78e-05	6.72e-05	-1.03168	-	-	-	-	-	-	-
8	2158000	2171999	9.1e-06	3.36e-05	-0.983584	Differentially Expressed Gene10	OsDEG10	Resistance or Tolerance	Other stress resistance	Knockdown	High-light and cold tolerance.	10.1016/j.bbrc.2009.01.131
8	2203000	2213999	1.63e-05	5.04e-05	-1.07289	-	-	-	-	-	-	-
8	2271000	2286999	1.91e-05	5.04e-05	-0.985356	-	-	-	-	-	-	-
8	2635000	2651999	1.405e-05	4.62e-05	-1.06664	-	-	-	-	-	-	-
8	2668000	2686999	5.7e-06	3.36e-05	-1.12069	-	-	-	-	-	-	-
8	2766000	2784999	2.52e-05	9.577e-05	-1.46098	-	-	-	-	-	-	-
8	3021000	3030999	9e-07	1.68e-05	-0.944036	-	-	-	-	-	-	-
8	3956000	3972999	9.1e-06	3.36e-05	-0.984415	CHLORORESPIRATORY REDUCTION 6	crr6	Physiological trait	Source activity	Mutant	Photosynthetic capacity under low temperature condition.	10.1111/j.1365-313X.2011.04747.x
8	4043000	4062999	7.63636e-06	5.34545e-05	-1.37572	-	-	-	-	-	-	-
8	4092000	4110999	5.98e-06	4.368e-05	-1.28585	-	-	-	-	-	-	-
8	4863000	4879999	9e-07	1.68e-05	-0.944036	-	-	-	-	-	-	-
8	4950000	4964999	4.7e-06	2.8e-05	-1.03879	-	-	-	-	-	-	-
8	5067000	5080999	8.2e-06	3.36e-05	-1.0184	-	-	-	-	-	-	-
8	6488000	6497999	8.5e-06	3.36e-05	-1.0079	-	-	-	-	-	-	-
8	7398000	7413999	7.3e-06	3.36e-05	-1.05554	-	-	-	-	-	-	-
8	7594000	7603999	9.9e-06	3.36e-05	-0.953295	-	-	-	-	-	-	-
8	7946000	7964999	1e-05	3.36e-05	-0.948486	-	-	-	-	-	-	-
8	8669000	8682999	3.7e-06	3.36e-05	-1.20139	-	-	-	-	-	-	-
8	8983000	9000999	1.7075e-05	4.62e-05	-0.971209	-	-	-	-	-	-	-
8	9010000	9025999	5.5e-06	3.36e-05	-1.12809	-	-	-	-	-	-	-
8	9491000	9510999	1.18091e-05	6.10909e-05	-1.36058	-	-	-	-	-	-	-
8	9772000	9788999	7.5625e-06	3.99e-05	-1.16374	-	-	-	-	-	-	-
8	10429000	10439999	7.3e-06	3.36e-05	-1.05617	-	-	-	-	-	-	-
8	10498000	10510999	5.5e-06	3.36e-05	-1.12675	-	-	-	-	-	-	-
8	10773000	10790999	3.7e-06	3.36e-05	-1.20139	-	-	-	-	-	-	-
8	10829000	10845999	3.7e-06	3.36e-05	-1.20139	-	-	-	-	-	-	-
8	11302000	11311999	9e-07	1.68e-05	-0.944036	-	-	-	-	-	-	-
8	11408000	11418999	9.1e-06	3.36e-05	-0.985103	-	-	-	-	-	-	-
8	11469000	11485999	1.26e-05	5.04e-05	-1.18983	-	-	-	-	-	-	-
8	11772000	11790999	5.14e-06	4.704e-05	-1.36885	-	-	-	-	-	-	-
8	11847000	11869999	4.21429e-06	3.84e-05	-1.2612	-	-	-	-	-	-	-
8	12063000	12077999	4.375e-06	3.36e-05	-1.17403	-	-	-	-	-	-	-
8	12270000	12297999	6.74211e-06	4.50947e-05	-1.27537	-	-	-	-	-	-	-
8	12417000	12435999	3.7e-06	3.36e-05	-1.2014	-	-	-	-	-	-	-
8	12442000	12460999	9e-07	1.68e-05	-0.944036	-	-	-	-	-	-	-
8	12716000	12728999	4.6e-06	4.2e-05	-1.30605	-	-	-	-	-	-	-
8	12844000	12862999	3.7e-06	3.36e-05	-1.20139	-	-	-	-	-	-	-
8	12891000	12902999	6.76667e-06	6.16e-05	-1.51482	-	-	-	-	-	-	-
8	13377000	13393999	1.26e-05	5.04e-05	-1.18983	-	-	-	-	-	-	-
8	13447000	13464999	3.7e-06	3.36e-05	-1.20139	-	-	-	-	-	-	-
8	13684000	13702999	2.8e-06	3.36e-05	-1.23822	-	-	-	-	-	-	-
8	13725000	13736999	3.7e-06	3.36e-05	-1.20139	-	-	-	-	-	-	-
8	13802000	13820999	4.06e-06	3.696e-05	-1.24331	-	-	-	-	-	-	-
8	13836000	13852999	1.96e-05	5.04e-05	-0.968951	-	-	-	-	-	-	-
8	14052000	14062999	3.7e-06	3.36e-05	-1.20139	-	-	-	-	-	-	-
8	14098000	14107999	3.7e-06	3.36e-05	-1.20001	-	-	-	-	-	-	-
8	14280000	14298999	9e-07	1.68e-05	-0.944036	-	-	-	-	-	-	-
8	14355000	14364999	3.7e-06	3.36e-05	-1.20139	-	-	-	-	-	-	-
8	14394000	14413999	1.20091e-05	5.80364e-05	-1.31309	-	-	-	-	-	-	-
8	14499000	14513999	3.7e-06	3.36e-05	-1.20139	-	-	-	-	-	-	-
8	14656000	14667999	3.7e-06	3.36e-05	-1.2014	-	-	-	-	-	-	-
8	14868000	14894999	7.45e-06	3.64e-05	-1.10328	-	-	-	-	-	-	-
8	15134000	15152999	9e-07	1.68e-05	-0.944036	-	-	-	-	-	-	-
8	15190000	15207999	3.18556e-05	7.46667e-05	-1.05146	-	-	-	-	-	-	-
8	15422000	15440999	5.14e-06	4.704e-05	-1.36885	-	-	-	-	-	-	-
8	15593000	15602999	3.7e-06	3.36e-05	-1.20139	-	-	-	-	-	-	-
8	15624000	15633999	3.7e-06	3.36e-05	-1.20139	-	-	-	-	-	-	-
8	15940000	15953999	8.6e-06	3.36e-05	-1.00478	-	-	-	-	-	-	-
8	16152000	16164999	9.9e-06	3.36e-05	-0.953295	-	-	-	-	-	-	-
8	16431000	16441999	3.7e-06	3.36e-05	-1.20139	-	-	-	-	-	-	-
8	16477000	16495999	1.342e-05	4.704e-05	-1.13112	-	-	-	-	-	-	-
8	16522000	16537999	7.3e-06	3.36e-05	-1.05617	-	-	-	-	-	-	-
8	16577000	16586999	7.25e-05	0.0001344	-1.00582	-	-	-	-	-	-	-
8	16607000	16623999	1.96e-05	5.04e-05	-0.968951	-	-	-	-	-	-	-
8	17233000	17251999	7e-06	3.36e-05	-1.06654	-	-	-	-	-	-	-
8	17266000	17275999	1e-05	3.36e-05	-0.947111	-	-	-	-	-	-	-
8	19667000	19677999	1.89e-05	5.04e-05	-0.989359	-	-	-	-	-	-	-
8	19719000	19732999	2.152e-05	5.376e-05	-0.972774	-	-	-	-	-	-	-
8	19840000	19858999	1.667e-05	6.384e-05	-1.2748	-	-	-	-	-	-	-
8	19881000	19894999	5.5e-06	3.36e-05	-1.12668	-	-	-	-	-	-	-
8	20020000	20032999	6.5e-06	3.36e-05	-1.09024	-	-	-	-	-	-	-
8	20154000	20163999	1.73e-05	5.04e-05	-1.04147	-	-	-	-	-	-	-
8	20192000	20201999	1.6e-05	5.04e-05	-1.08164	-	-	-	-	-	-	-
8	20626000	20644999	1.98e-05	5.04e-05	-0.962883	-	-	-	-	-	-	-
8	20972000	20989999	1.69e-05	5.04e-05	-1.05309	-	-	-	-	-	-	-
8	22050000	22067999	3.3e-06	3.36e-05	-1.21806	-	-	-	-	-	-	-
8	22099000	22112999	9.9e-06	3.36e-05	-0.950402	-	-	-	-	-	-	-
8	22186000	22204999	9e-07	1.68e-05	-0.944036	respiratory burst oxidase homologsE	OsrbohE	Resistance or Tolerance	Other stress resistance	Knockdown	Reactive oxygen species production after treatment with flagellin in cultured cell.	10.5511/plantbiotechnology.22.127
8	24400000	24421999	9.84615e-06	4.52308e-05	-1.17637	-	-	-	-	-	-	-
8	24446000	24464999	9e-07	1.68e-05	-0.944036	-	-	-	-	-	-	-
8	24586000	24601999	1.48e-05	5.04e-05	-1.12014	-	-	-	-	-	-	-
8	24738000	24756999	1.225e-05	3.99e-05	-0.997498	-	-	-	-	-	-	-
8	24767000	24781999	1.28e-05	6.72e-05	-1.42572	-	-	-	-	-	-	-
8	24783000	24792999	9.1e-06	3.36e-05	-0.984934	-	-	-	-	-	-	-
8	24840000	24850999	9.7e-06	3.36e-05	-0.961793	-	-	-	-	-	-	-
8	24987000	24996999	4.6e-06	3.36e-05	-1.16389	-	-	-	-	-	-	-
8	25271000	25289999	5.5e-06	3.864e-05	-1.21809	ideal plant architecture	IPA1	Morphological trait	Panicle flower	Natural variation	Panicle branching. Tillering. Culm mechanical strength.	10.1038/ng.591
8	25880000	25894999	1.73667e-05	6.72e-05	-1.31602	isoamylase1	OsISA1	Physiological trait	Eating quality	Overexpression	Seed starch content.	10.1104/pp.111.173435
8	26118000	26128999	9.1e-06	3.36e-05	-0.984934	-	-	-	-	-	-	-
8	26457000	26466999	1.6e-05	5.04e-05	-1.08047	-	-	-	-	-	-	-
8	26494000	26504999	2.37e-05	6.72e-05	-1.13921	qGW8	qGW8	Morphological trait	Seed	Natural variation	Grain size.	10.1038/ng.2327
8	26624000	26633999	9e-07	1.68e-05	-0.944036	-	-	-	-	-	-	-
8	26908000	26925999	2.43e-05	6.53333e-05	-1.09241	chitin elicitor receptor kinase1	OsCERK1	Resistance or Tolerance	Blast resistance	Knockdown	Chitin-induced defense response.	10.1111/j.1365-313X.2010.04324.x
8	26939000	26948999	9.2e-06	3.36e-05	-0.98107	-	-	-	-	-	-	-
8	26968000	26977999	6.3e-06	3.36e-05	-1.09625	-	-	-	-	-	-	-
8	27496000	27506999	9.15e-06	4.2e-05	-1.14817	-	-	-	-	-	-	-
8	27607000	27620999	9.1e-06	3.36e-05	-0.984934	-	-	-	-	-	-	-
8	27847000	27856999	5.5e-06	3.36e-05	-1.12878	-	-	-	-	-	-	-
8	27893000	27908999	1.1e-05	5.04e-05	-1.24018	rice authentic His-containing phosphotransfer 1	OsAHP1	Resistance or Tolerance	Salinity tolerance	Knockdown	hypersensitive to salt stress with inhibition shoot growth	10.1104/pp.113.232629
8	27984000	28011999	1.2e-05	5.4e-05	-1.24607	SPINDLY	OsSPY	Morphological trait	Dwarf	Knockdown	Dwarfism. Leaf angle.	10.1111/j.1365-313X.2006.02875.x
8	28162000	28178999	7.3e-06	3.36e-05	-1.05617	-	-	-	-	-	-	-
8	28195000	28208999	9.58e-06	3.696e-05	-1.04794	-	-	-	-	-	-	-
9	595000	604999	1.09e-05	5.04e-05	-1.24139	-	-	-	-	-	-	-
9	683000	701999	5.5e-06	3.36e-05	-1.12887	-	-	-	-	-	-	-
9	845000	855999	1.85e-06	2.52e-05	-1.09113	-	-	-	-	-	-	-
9	1030000	1048999	9e-07	1.68e-05	-0.944036	-	-	-	-	-	-	-
9	1191000	1201999	2.8e-06	3.36e-05	-1.23787	-	-	-	-	-	-	-
9	1589000	1620999	7.54e-06	3.276e-05	-1.02244	-	-	-	-	-	-	-
9	1700000	1709999	1e-05	3.36e-05	-0.949837	-	-	-	-	-	-	-
9	1786000	1805999	9.16364e-06	6.72e-05	-1.50635	-	rFCA	Morphological trait	Seed	Overexpression	Grain size.	10.1007/s10540-007-9047-y
9	1944000	1954999	1.51e-05	5.04e-05	-1.1093	-	-	-	-	-	-	-
9	1974000	1987999	5.5e-06	3.36e-05	-1.12878	-	-	-	-	-	-	-
9	2053000	2071999	9e-07	1.68e-05	-0.944036	-	-	-	-	-	-	-
9	2130000	2143999	9e-07	1.68e-05	-0.944036	-	-	-	-	-	-	-
9	2298000	2314999	5.5e-06	3.36e-05	-1.12878	-	-	-	-	-	-	-
9	2655000	2665999	5.5e-06	3.36e-05	-1.12878	-	-	-	-	-	-	-
9	2890000	2924999	4.73125e-06	3.465e-05	-1.17773	-	-	-	-	-	-	-
9	3021000	3039999	2.8e-06	3.36e-05	-1.23822	CONSTANS-LIKE 3	OsCO3	Physiological trait	Flowering	Overexpression	Flowering time under short day condition.	10.1007/s00425-008-0742-0
9	3085000	3103999	4.23e-06	3.192e-05	-1.14345	-	-	-	-	-	-	-
9	3135000	3144999	3e-05	6.72e-05	-0.975569	-	-	-	-	-	-	-
9	3169000	3187999	2.04e-06	2.688e-05	-1.12055	-	-	-	-	-	-	-
9	3215000	3231999	1.9e-06	3.36e-05	-1.27505	-	-	-	-	-	-	-
9	3391000	3400999	9e-07	1.68e-05	-0.944036	-	-	-	-	-	-	-
9	3596000	3609999	6.4e-06	3.36e-05	-1.09128	-	-	-	-	-	-	-
9	3698000	3707999	1.95e-05	5.04e-05	-0.971632	-	-	-	-	-	-	-
9	3811000	3825999	5.5e-06	3.36e-05	-1.12878	-	-	-	-	-	-	-
9	3951000	3961999	9.1e-06	3.36e-05	-0.983584	-	-	-	-	-	-	-
9	4036000	4045999	9e-07	1.68e-05	-0.944036	-	-	-	-	-	-	-
9	4312000	4322999	1.195e-05	4.2e-05	-1.07329	-	-	-	-	-	-	-
9	4363000	4376999	3.9e-06	3.36e-05	-1.1922	-	-	-	-	-	-	-
9	4533000	4545999	5.5e-06	3.36e-05	-1.12878	-	-	-	-	-	-	-
9	4561000	4575999	8.01667e-06	3.64e-05	-1.08138	-	-	-	-	-	-	-
9	4583000	4609999	1.34833e-05	5.88e-05	-1.2767	-	-	-	-	-	-	-
9	4726000	4744999	3.49e-06	2.856e-05	-1.09914	-	-	-	-	-	-	-
9	4748000	4761999	9.1e-06	3.36e-05	-0.984934	-	-	-	-	-	-	-
9	4763000	4773999	5.5e-06	3.36e-05	-1.12878	-	-	-	-	-	-	-
9	4832000	4841999	8.3e-06	6.72e-05	-1.54266	-	-	-	-	-	-	-
9	4954000	4969999	5.5e-06	3.36e-05	-1.12743	-	-	-	-	-	-	-
9	4981000	5006999	8.2625e-06	5.565e-05	-1.39812	-	-	-	-	-	-	-
9	5077000	5101999	1.04875e-05	5.25e-05	-1.26611	-	-	-	-	-	-	-
9	5116000	5130999	9.1e-06	3.36e-05	-0.984934	-	-	-	-	-	-	-
9	5134000	5152999	5.2375e-06	3.57e-05	-1.18572	-	-	-	-	-	-	-
9	5164000	5176999	8.1e-06	3.36e-05	-1.02245	-	-	-	-	-	-	-
9	5268000	5285999	5.5e-06	3.36e-05	-1.12878	-	-	-	-	-	-	-
9	5386000	5405999	1.64273e-05	6.10909e-05	-1.24189	-	-	-	-	-	-	-
9	5433000	5462999	7.49e-06	4.704e-05	-1.28112	-	-	-	-	-	-	-
9	5549000	5559999	3.8e-06	3.36e-05	-1.19788	-	-	-	-	-	-	-
9	5584000	5605999	1.05462e-05	6.07385e-05	-1.37942	-	-	-	-	-	-	-
9	5611000	5629999	1.294e-05	5.04e-05	-1.17648	-	-	-	-	-	-	-
9	5774000	5828999	5.59565e-06	4.56522e-05	-1.28372	-	-	-	-	-	-	-
9	5835000	5845999	8.2e-06	3.36e-05	-1.02038	-	-	-	-	-	-	-
9	5905000	5918999	6.4e-06	3.36e-05	-1.0916	-	-	-	-	-	-	-
9	5979000	5995999	1.225e-05	4.62e-05	-1.13395	-	-	-	-	-	-	-
9	6155000	6164999	9.7e-06	3.36e-05	-0.959102	-	-	-	-	-	-	-
9	6180000	6194999	4.9e-06	3.36e-05	-1.15179	-	-	-	-	-	-	-
9	6821000	6839999	1.387e-05	4.872e-05	-1.11951	-	-	-	-	-	-	-
9	7481000	7494999	7.4e-06	3.36e-05	-1.05209	-	-	-	-	-	-	-
9	7840000	7849999	3.7e-06	3.36e-05	-1.20139	-	-	-	-	-	-	-
9	9140000	9155999	2.8e-06	3.36e-05	-1.23688	-	-	-	-	-	-	-
9	9194000	9203999	9.1e-06	3.36e-05	-0.982947	-	-	-	-	-	-	-
9	9347000	9378999	1.69238e-05	5.36e-05	-1.10693	-	-	-	-	-	-	-
9	9564000	9577999	3.7e-06	3.36e-05	-1.20139	-	-	-	-	-	-	-
9	9730000	9744999	8.4e-06	3.36e-05	-1.01144	-	-	-	-	-	-	-
9	9788000	9809999	2.41462e-05	0.000100838	-1.50011	-	-	-	-	-	-	-
9	9866000	9884999	1.313e-05	4.872e-05	-1.14206	-	-	-	-	-	-	-
9	10375000	10387999	6.7e-06	3.36e-05	-1.07991	-	-	-	-	-	-	-
9	10899000	10909999	5.5e-06	3.36e-05	-1.12675	-	-	-	-	-	-	-
9	11249000	11277999	9.39286e-06	4.08e-05	-1.13663	-	-	-	-	-	-	-
9	11967000	11985999	1.366e-05	4.704e-05	-1.09741	-	-	-	-	-	-	-
9	12672000	12690999	6.22e-06	3.36e-05	-1.09988	-	-	-	-	-	-	-
9	12714000	12731999	2.63e-05	6.53333e-05	-1.04045	-	-	-	-	-	-	-
9	12773000	12782999	3.7e-06	3.36e-05	-1.20002	-	-	-	-	-	-	-
9	12808000	12827999	9.01818e-06	7.48364e-05	-1.58811	Young Leaf Chlorosis 1	ylc1	Morphological trait	Shoot seedling	Mutant	Chlorophyll and lutein content. Chlorosis during young stage.	10.1007/s00425-012-1756-1
9	12923000	12966999	5.8e-06	4.26e-05	-1.26956	-	-	-	-	-	-	-
9	13011000	13027999	3.7e-06	3.36e-05	-1.20002	-	-	-	-	-	-	-
9	13680000	13713999	4.67059e-06	3.65647e-05	-1.21452	-	-	-	-	-	-	-
9	13723000	13741999	4.96e-06	4.536e-05	-1.34754	-	-	-	-	-	-	-
9	14993000	15002999	9.4e-06	3.36e-05	-0.973542	OsWRKY62	OsWRKY62	Resistance or Tolerance	Bacterial blight resistance	Overexpression	Resistance to Xanthomonas oryzae pv. oryzae.	10.1093/mp/ssn024
9	15011000	15024999	3.1e-05	6.72e-05	-0.948401	-	-	-	-	-	-	-
9	18160000	18178999	2.8e-06	3.36e-05	-1.23822	-	-	-	-	-	-	-
9	18218000	18234999	5.5e-06	3.36e-05	-1.12843	-	-	-	-	-	-	-
9	18253000	18271999	3.135e-05	7.56e-05	-1.06602	-	-	-	-	-	-	-
9	18354000	18364999	3.7e-06	3.36e-05	-1.20139	-	-	-	-	-	-	-
9	18390000	18406999	3.7e-06	3.36e-05	-1.20174	-	-	-	-	-	-	-
9	18483000	18500999	3.7e-06	3.36e-05	-1.20139	-	-	-	-	-	-	-
9	18502000	18520999	3.7e-06	3.36e-05	-1.20139	-	-	-	-	-	-	-
9	18542000	18567999	4.56471e-06	4.15059e-05	-1.29052	-	-	-	-	-	-	-
9	18682000	18695999	7.02e-06	6.384e-05	-1.53565	-	-	-	-	-	-	-
9	18697000	18709999	4.15e-06	3.78e-05	-1.25372	-	-	-	-	-	-	-
9	18734000	18752999	9e-07	1.68e-05	-0.944036	-	-	-	-	-	-	-
9	18856000	18869999	3.7e-06	3.36e-05	-1.20139	-	-	-	-	-	-	-
9	18876000	18900999	5.0625e-06	4.62e-05	-1.35149	-	-	-	-	-	-	-
9	18967000	18989999	3.90769e-06	3.74769e-05	-1.25795	-	-	-	-	-	-	-
9	19008000	19032999	4.96e-06	4.368e-05	-1.32159	-	-	-	-	-	-	-
9	19125000	19140999	3.7e-06	3.36e-05	-1.20139	brittle culm 15/Oryza sativa Chitinase-like 1	BC15/OsCTL1	Resistance or Tolerance	Lodging resistance	Mutant	Brittle culm. Cellulose content.	10.1104/pp.112.195529
9	19196000	19206999	5.6e-06	3.36e-05	-1.12639	-	-	-	-	-	-	-
9	19560000	19573999	1.01e-05	3.36e-05	-0.94446	-	-	-	-	-	-	-
9	19755000	19764999	3.7e-06	3.36e-05	-1.20139	-	-	-	-	-	-	-
9	19862000	19875999	9.9e-06	3.36e-05	-0.953295	-	-	-	-	-	-	-
9	19902000	19911999	3.7e-06	3.36e-05	-1.20139	-	-	-	-	-	-	-
9	20067000	20077999	8.3e-06	3.36e-05	-1.01782	-	-	-	-	-	-	-
9	20141000	20151999	5e-06	3.36e-05	-1.14729	-	-	-	-	-	-	-
9	20291000	20300999	5.6e-06	3.36e-05	-1.12465	-	-	-	-	-	-	-
9	20314000	20332999	7.03e-06	3.864e-05	-1.16409	-	-	-	-	-	-	-
9	20381000	20399999	2.852e-05	7.56e-05	-1.1516	dehydration-responsive element-binding protein 1A	OsDREB1A	Resistance or Tolerance	Salinity tolerance	Overexpression	&quot;Cold, drought and salinity tolerance.&quot;	10.1093/pcp/pci230
9	20414000	20432999	5.5e-06	5.04e-05	-1.41071	-	-	-	-	-	-	-
9	20493000	20510999	1.34e-05	5.04e-05	-1.16344	-	-	-	-	-	-	-
9	20550000	20560999	2.75e-06	2.52e-05	-1.05482	-	-	-	-	-	-	-
9	20878000	20896999	9e-07	1.68e-05	-0.944036	staygreen	sgr	Physiological trait	Source activity	Mutant	Leaf senescence. Chlorophyll degradation.	10.1105/tpc.106.044891
9	21017000	21027999	9e-07	1.68e-05	-0.944036	-	-	-	-	-	-	-
9	21413000	21426999	9e-07	1.68e-05	-0.944036	-	-	-	-	-	-	-
9	21557000	21571999	1.37e-05	4.76e-05	-1.10067	small Auxin-up RNA gene 39	SAUR39	Morphological trait	Root	Overexpression	Dwarfism. Leaf angle. Root growth. Regulation of auxin level and transport.	10.1104/pp.109.143875
9	21628000	21638999	8.3e-06	3.36e-05	-1.01782	Oryza sativa lysine decarboxylase-like 1	OsLDC-like 1	Resistance or Tolerance	Other stress resistance	Mutant	Resistance to reactive oxygen species.	10.1007/s10059-012-0067-5
9	21699000	21710999	3.7e-06	3.36e-05	-1.20071	-	-	-	-	-	-	-
9	21805000	21823999	9e-07	1.68e-05	-0.944036	-	-	-	-	-	-	-
9	21930000	21953999	5.15e-06	3.92e-05	-1.23671	UDP-glucose pyrophosphorylase 1	Ugp1	Physiological trait	Sterility	Knockdown	Pollen callose deposition. Dwarfism.	10.1105/tpc.106.044123
9	21964000	21977999	2.8e-06	3.36e-05	-1.23752	-	-	-	-	-	-	-
9	22061000	22075999	7.3e-06	3.36e-05	-1.05755	-	-	-	-	-	-	-
10	1108000	1118999	9.1e-06	3.36e-05	-0.984934	-	-	-	-	-	-	-
10	1127000	1139999	6.9e-06	3.36e-05	-1.07361	-	-	-	-	-	-	-
10	1502000	1515999	1.06e-05	4.032e-05	-1.06398	-	-	-	-	-	-	-
10	1531000	1541999	8e-06	3.36e-05	-1.02735	-	-	-	-	-	-	-
10	1730000	1739999	9.1e-06	3.36e-05	-0.985103	OsFbx352	OsFbx352	Physiological trait	Germination dormancy	Knockdown Overexpression	Glucose-induced suppression of seed germination.	10.1093/jxb/ers206
10	2010000	2028999	8.48e-06	4.704e-05	-1.2591	-	-	-	-	-	-	-
10	2107000	2116999	7.3e-06	3.36e-05	-1.05556	-	-	-	-	-	-	-
10	2144000	2163999	1.13222e-05	3.92e-05	-1.01659	-	-	-	-	-	-	-
10	2500000	2509999	1.63e-05	5.04e-05	-1.07289	-	-	-	-	-	-	-
10	4320000	4338999	9.1e-06	4.872e-05	-1.27424	-	-	-	-	-	-	-
10	4577000	4595999	9e-07	1.68e-05	-0.944041	-	-	-	-	-	-	-
10	4878000	4893999	9e-07	1.68e-05	-0.944036	-	-	-	-	-	-	-
10	5149000	5167999	9e-07	1.68e-05	-0.944036	-	-	-	-	-	-	-
10	5447000	5458999	3.7e-06	3.36e-05	-1.20139	-	-	-	-	-	-	-
10	6519000	6532999	9.3e-06	3.36e-05	-0.976098	-	-	-	-	-	-	-
10	9502000	9518999	2.2e-06	3.36e-05	-1.26068	-	-	-	-	-	-	-
10	10297000	10327999	1.19895e-05	5.65895e-05	-1.26525	-	-	-	-	-	-	-
10	10401000	10422999	6.43846e-06	3.48923e-05	-1.11754	-	-	-	-	-	-	-
10	10484000	10502999	9.36e-06	4.704e-05	-1.23323	-	-	-	-	-	-	-
10	10589000	10601999	1.63e-05	5.04e-05	-1.07289	-	-	-	-	-	-	-
10	10613000	10633999	1.19667e-05	4.34e-05	-1.07548	-	-	-	-	-	-	-
10	10654000	10671999	1.734e-05	5.04e-05	-1.04025	-	-	-	-	-	-	-
10	10707000	10727999	1.48917e-05	4.9e-05	-1.07998	-	-	-	-	-	-	-
10	10878000	10896999	1.763e-05	5.376e-05	-1.09125	-	-	-	-	-	-	-
10	10949000	10968999	1.51545e-05	5.65091e-05	-1.20671	-	-	-	-	-	-	-
10	11302000	11311999	8.2e-06	3.36e-05	-1.02107	-	-	-	-	-	-	-
10	11431000	11449999	8.7e-06	3.36e-05	-1.00018	-	-	-	-	-	-	-
10	11457000	11470999	4.6e-06	3.36e-05	-1.16331	-	-	-	-	-	-	-
10	11990000	12031999	8.10952e-06	3.76e-05	-1.0988	-	-	-	-	-	-	-
10	14040000	14057999	7.3e-06	3.36e-05	-1.05617	-	-	-	-	-	-	-
10	14182000	14192999	7.3e-06	3.36e-05	-1.05617	-	-	-	-	-	-	-
10	14660000	14675999	1.87e-05	5.04e-05	-0.995645	Rice Indeterminate 1	rid1	Physiological trait	Flowering	Mutant	Flowering time independent of day length. Transition from vegetative to reproductive phase.	10.1073/pnas.0806019105
10	14692000	14704999	5.2e-05	0.0001008	-0.973881	-	-	-	-	-	-	-
10	14959000	14977999	2.56e-05	7.56e-05	-1.20798	-	-	-	-	-	-	-
10	15087000	15104999	7.4e-06	3.36e-05	-1.05346	-	-	-	-	-	-	-
10	15119000	15129999	7.4e-06	3.36e-05	-1.05346	-	-	-	-	-	-	-
10	15284000	15302999	1.596e-05	5.376e-05	-1.13834	-	-	-	-	-	-	-
10	15387000	15405999	8.44e-06	4.368e-05	-1.19918	-	-	-	-	-	-	-
10	15468000	15477999	3.7e-06	3.36e-05	-1.20071	-	-	-	-	-	-	-
10	15555000	15566999	7.4e-06	3.36e-05	-1.05346	-	-	-	-	-	-	-
10	15600000	15618999	7.3875e-06	3.36e-05	-1.05363	-	-	-	-	-	-	-
10	15670000	15685999	7.48571e-06	4.32e-05	-1.22588	-	-	-	-	-	-	-
10	15687000	15709999	5.52857e-06	3.84e-05	-1.20789	-	-	-	-	-	-	-
10	15761000	15774999	1.018e-05	4.032e-05	-1.07699	-	-	-	-	-	-	-
10	15910000	15919999	8e-06	3.36e-05	-1.02975	-	-	-	-	-	-	-
10	16188000	16199999	8.6e-06	4.48e-05	-1.21407	-	-	-	-	-	-	-
10	16239000	16254999	4.22857e-06	3.6e-05	-1.22302	-	-	-	-	-	-	-
10	16435000	16447999	1.01e-05	3.36e-05	-0.945498	-	-	-	-	-	-	-
10	16826000	16839999	6.5e-06	3.36e-05	-1.08922	-	-	-	-	-	-	-
10	17334000	17346999	4.5e-06	2.52e-05	-0.984283	-	-	-	-	-	-	-
10	18167000	18176999	1.64e-05	5.04e-05	-1.06823	Osj10g basal transcription factor 3	Osj10gBTF3	Physiological trait	Sterility	Knockdown	Dwarfism. Pollen development.	10.1093/pcp/pcs146
10	19453000	19464999	1.56667e-06	2.8e-05	-1.16471	-	-	-	-	-	-	-
10	19586000	19604999	9e-07	1.68e-05	-0.944036	-	-	-	-	-	-	-
10	20853000	20871999	9.1e-06	3.36e-05	-0.983919	-	-	-	-	-	-	-
10	20932000	20950999	1.315e-05	4.872e-05	-1.13898	seed-specific protein kinase	SPK	Physiological trait	Eating quality	Knockdown	Seed storage products.	10.1105/tpc.010454
10	21787000	21797999	6.4e-06	3.36e-05	-1.09299	-	-	-	-	-	-	-
10	21969000	21987999	6.49e-06	3.36e-05	-1.08793	-	-	-	-	-	-	-
10	22504000	22519999	2.61429e-06	2.64e-05	-1.08648	-	Rir1b	Resistance or Tolerance	Blast resistance	Overexpression	Resistance to Magnaporthe grisea.	10.1023/A:1006423232753
10	22624000	22639999	6.01429e-06	4.32e-05	-1.27815	-	-	-	-	-	-	-
10	22650000	22659999	7.2e-06	3.36e-05	-1.06165	-	-	-	-	-	-	-
10	22780000	22791999	3.7e-06	3.36e-05	-1.20139	-	-	-	-	-	-	-
10	22797000	22814999	3.7e-06	3.36e-05	-1.20001	-	-	-	-	-	-	-
10	22868000	22890999	2.83071e-05	9.36e-05	-1.33926	-	-	-	-	-	-	-
10	22933000	22942999	9.1e-06	3.36e-05	-0.985103	-	-	-	-	-	-	-
10	22951000	22974999	1.08643e-05	4.8e-05	-1.19011	jmjC domain-containing gene	OsJMJ706	Morphological trait	Panicle flower	Overexpression	&quot;open husk, long sterile lemma&quot;	10.1104/pp.114.235564
10	22976000	22986999	2.15e-06	2.52e-05	-1.07826	-	-	-	-	-	-	-
10	22995000	23009999	1.27667e-05	4.48e-05	-1.07966	Oryza sativa cellulose synthase-like D1	OsCSLD1	Morphological trait	Root	Mutant	Root hair development.	10.1104/pp.106.091546
10	23016000	23033999	5.5e-06	3.36e-05	-1.12878	-	-	-	-	-	-	-
10	23041000	23050999	5.5e-06	3.36e-05	-1.12878	-	-	-	-	-	-	-
10	23105000	23128000	7.75333e-06	5.41333e-05	-1.37131	-	-	-	-	-	-	-
11	2000	12999	9e-07	1.68e-05	-0.944036	-	-	-	-	-	-	-
11	785000	795999	1.98e-05	5.04e-05	-0.962249	OsWRKY89	OsWRKY89	Resistance or Tolerance	Other stress resistance	Overexpression	&quot;Blast, UV and white-backed planthopper resistance. Internode elongation. Growth retardation at the early stage.&quot;	10.1007/s11103-007-9244-x
11	1353000	1367999	9.1e-06	3.36e-05	-0.982947	-	-	-	-	-	-	-
11	1991000	2006999	1.01e-05	3.36e-05	-0.944036	-	-	-	-	-	-	-
11	5008000	5019999	1.82e-05	5.04e-05	-1.01317	-	-	-	-	-	-	-
11	5547000	5561999	3.7e-06	3.36e-05	-1.20139	-	-	-	-	-	-	-
11	6490000	6504999	2.17833e-05	6.44e-05	-1.1495	-	-	-	-	-	-	-
11	6864000	6877999	9e-07	1.68e-05	-0.944036	-	-	-	-	-	-	-
11	7353000	7372999	1.47364e-05	5.65091e-05	-1.21239	-	-	-	-	-	-	-
11	7393000	7409999	8.2e-06	3.36e-05	-1.01951	-	-	-	-	-	-	-
11	7627000	7648999	9.29231e-06	4.26462e-05	-1.15525	-	-	-	-	-	-	-
11	8023000	8041999	9e-07	1.68e-05	-0.944036	-	-	-	-	-	-	-
11	8635000	8653999	8.15e-06	4.2e-05	-1.17767	-	-	-	-	-	-	-
11	10971000	10982999	3.7e-06	3.36e-05	-1.20139	-	-	-	-	-	-	-
11	12448000	12459999	9e-07	1.68e-05	-0.944036	-	-	-	-	-	-	-
11	12518000	12536999	9e-07	1.68e-05	-0.944036	-	-	-	-	-	-	-
11	13902000	13912999	7.3e-06	3.36e-05	-1.05617	-	-	-	-	-	-	-
11	14148000	14163999	1.05667e-05	4.2e-05	-1.10637	-	-	-	-	-	-	-
11	14408000	14422999	5.5e-06	3.36e-05	-1.12878	-	-	-	-	-	-	-
11	14463000	14474999	5.3e-06	3.36e-05	-1.13543	-	-	-	-	-	-	-
11	14497000	14511999	4.3e-06	3.92e-05	-1.27117	-	-	-	-	-	-	-
11	14533000	14551999	1.636e-05	6.552e-05	-1.3042	-	-	-	-	-	-	-
11	14641000	14659999	7.12e-06	4.032e-05	-1.18882	-	-	-	-	-	-	-
11	14708000	14722999	4.6e-06	3.36e-05	-1.16491	-	-	-	-	-	-	-
11	14748000	14762999	1.01e-05	5.32e-05	-1.30955	-	-	-	-	-	-	-
11	14810000	14828999	9e-07	1.68e-05	-0.944036	-	-	-	-	-	-	-
11	15192000	15205999	2.02e-05	5.04e-05	-0.949727	-	-	-	-	-	-	-
11	15338000	15348999	2.95e-05	8.4e-05	-1.23158	-	-	-	-	-	-	-
11	16084000	16101999	3.7e-06	3.36e-05	-1.20139	-	-	-	-	-	-	-
11	18581000	18598999	8.4e-06	3.36e-05	-1.01392	-	-	-	-	-	-	-
11	18633000	18651999	7.38e-06	3.192e-05	-1.01648	-	-	-	-	-	-	-
11	19209000	19218999	3.9e-06	3.36e-05	-1.19402	-	-	-	-	-	-	-
11	19424000	19442999	3.46e-06	2.352e-05	-0.989215	-	-	-	-	-	-	-
11	19881000	19894999	9e-07	1.68e-05	-0.944036	-	-	-	-	-	-	-
11	19972000	19989999	1.51333e-05	4.66667e-05	-1.04035	-	-	-	-	-	-	-
11	20274000	20292999	1.97e-05	5.04e-05	-0.966153	R2R3 MYB transcription factor	OsMYB4P	Resistance or Tolerance	Other stress resistance	Overexpression	tolerance to low Pi	10.1016/j.plaphy.2014.02.024
11	20686000	20695999	2.04e-05	5.04e-05	-0.944408	-	-	-	-	-	-	-
11	20924000	20934999	3.04e-05	6.72e-05	-0.964218	-	-	-	-	-	-	-
11	20979000	20988999	1.45e-05	5.04e-05	-1.12879	-	-	-	-	-	-	-
11	21661000	21679999	9.4e-06	3.528e-05	-1.0131	-	-	-	-	-	-	-
11	21725000	21735999	9e-07	1.68e-05	-0.944036	-	-	-	-	-	-	-
11	21810000	21827999	3.7e-06	3.36e-05	-1.20139	-	-	-	-	-	-	-
11	21852000	21861999	1.99e-05	6.72e-05	-1.23812	-	-	-	-	-	-	-
11	22110000	22122999	3.295e-05	7.14e-05	-0.992291	Bright-green leaf 1	BGL11(t)	Physiological trait	Source activity	Mutant	Chloroplast development.	10.1007/s13258-013-0094-4
11	22131000	22144999	7.4e-06	3.36e-05	-1.05204	-	-	-	-	-	-	-
11	22346000	22357999	7e-06	3.36e-05	-1.06776	-	-	-	-	-	-	-
11	22974000	22984999	7.3e-06	3.36e-05	-1.05549	-	-	-	-	-	-	-
11	23049000	23059999	4.7e-06	3.36e-05	-1.1601	-	-	-	-	-	-	-
11	23089000	23098999	9.7e-06	3.36e-05	-0.960218	-	-	-	-	-	-	-
11	23455000	23464999	1.78e-05	5.04e-05	-1.02471	-	-	-	-	-	-	-
11	23490000	23501999	8.2e-06	3.36e-05	-1.02175	-	-	-	-	-	-	-
11	24126000	24136999	9e-07	1.68e-05	-0.944036	-	-	-	-	-	-	-
11	24164000	24179999	7.3e-06	3.36e-05	-1.05617	-	-	-	-	-	-	-
11	24366000	24377999	2.77e-05	7.56e-05	-1.17326	-	-	-	-	-	-	-
11	24950000	24962999	1.035e-05	3.78e-05	-1.02351	-	-	-	-	-	-	-
11	25081000	25094999	4e-06	3.36e-05	-1.188	-	-	-	-	-	-	-
11	25583000	25603999	1.15818e-05	6.10909e-05	-1.37157	-	-	-	-	-	-	-
11	25791000	25803999	1.0025e-05	4.2e-05	-1.11967	-	-	-	-	-	-	-
11	26064000	26073999	3.7e-06	3.36e-05	-1.20139	-	-	-	-	-	-	-
11	26481000	26494999	1.584e-05	6.384e-05	-1.31232	-	-	-	-	-	-	-
11	26813000	26823999	4.21e-05	8.4e-05	-0.946432	-	-	-	-	-	-	-
11	26878000	26892999	4.13e-05	8.4e-05	-0.964203	-	-	-	-	-	-	-
11	27367000	27379999	6.3e-06	3.36e-05	-1.09605	-	-	-	-	-	-	-
11	27714000	27735999	2.97462e-05	9.56385e-05	-1.33682	-	-	-	-	-	-	-
11	27820000	27834999	9.5e-06	3.36e-05	-0.967268	-	-	-	-	-	-	-
12	118000	128999	6e-06	4.2e-05	-1.2566	-	-	-	-	-	-	-
12	809000	822999	9e-07	1.68e-05	-0.944036	-	-	-	-	-	-	-
12	859000	868999	4.1e-06	3.36e-05	-1.183	-	-	-	-	-	-	-
12	929000	943999	6.2e-06	4.48e-05	-1.29573	-	-	-	-	-	-	-
12	1213000	1231999	8.02e-06	4.368e-05	-1.21627	-	-	-	-	-	-	-
12	1409000	1426999	1.63e-05	5.04e-05	-1.07289	-	-	-	-	-	-	-
12	1536000	1551999	9.1e-06	3.36e-05	-0.982208	Rice Immature Pollen 1	rip1	Physiological trait	Sterility	Mutant	Late pollen development.	10.1093/pcp/pcl013
12	1987000	1999999	9.1e-06	3.36e-05	-0.984588	-	-	-	-	-	-	-
12	2397000	2415999	2.557e-05	6.552e-05	-1.06185	-	-	-	-	-	-	-
12	2425000	2434999	6.4e-06	3.36e-05	-1.09063	-	-	-	-	-	-	-
12	4046000	4064999	1.932e-05	6.216e-05	-1.17676	-	-	-	-	-	-	-
12	4141000	4154999	8.2e-06	3.36e-05	-1.02038	-	-	-	-	-	-	-
12	4189000	4232999	1.42667e-05	5.39636e-05	-1.18042	-	-	-	-	-	-	-
12	4411000	4441999	1.86429e-05	5.64e-05	-1.1079	-	-	-	-	-	-	-
12	4662000	4673999	6.4e-06	3.36e-05	-1.09403	-	-	-	-	-	-	-
12	4734000	4751999	3.7e-06	3.36e-05	-1.20139	-	-	-	-	-	-	-
12	4790000	4806999	4.375e-06	4.83e-05	-1.41409	-	-	-	-	-	-	-
12	5369000	5387999	2.332e-05	7.224e-05	-1.21213	-	-	-	-	-	-	-
12	5704000	5715999	7.3e-06	3.36e-05	-1.05617	-	-	-	-	-	-	-
12	7020000	7032999	9e-07	1.68e-05	-0.944036	-	-	-	-	-	-	-
12	7046000	7057999	6.4e-06	3.36e-05	-1.09128	-	-	-	-	-	-	-
12	7190000	7200999	2e-05	5.04e-05	-0.955704	-	-	-	-	-	-	-
12	7297000	7309999	2.075e-05	5.46e-05	-1.00878	-	-	-	-	-	-	-
12	7665000	7681999	9.1e-06	3.36e-05	-0.982208	-	-	-	-	-	-	-
12	7694000	7703999	3.92e-05	8.4e-05	-1.01237	-	-	-	-	-	-	-
12	7900000	7909999	3.7e-06	3.36e-05	-1.20139	-	-	-	-	-	-	-
12	7914000	7923999	3.7e-06	3.36e-05	-1.20139	-	-	-	-	-	-	-
12	7967000	7984999	3.7e-06	3.36e-05	-1.20139	-	-	-	-	-	-	-
12	8105000	8120999	1.15286e-05	5.28e-05	-1.24623	-	-	-	-	-	-	-
12	8144000	8160999	8.3e-06	3.36e-05	-1.01765	-	-	-	-	-	-	-
12	8221000	8231999	2.2e-06	3.36e-05	-1.26292	-	-	-	-	-	-	-
12	8258000	8267999	1.95e-05	5.04e-05	-0.971725	-	-	-	-	-	-	-
12	8315000	8348999	2.05429e-05	6.08e-05	-1.09983	-	-	-	-	-	-	-
12	8375000	8387999	9.4e-06	3.36e-05	-0.97151	-	-	-	-	-	-	-
12	8426000	8445999	1.99636e-05	8.09455e-05	-1.38847	-	-	-	-	-	-	-
12	8521000	8548999	1.47368e-06	2.65263e-05	-1.12994	-	-	-	-	-	-	-
12	8599000	8617999	9e-07	1.68e-05	-0.944036	-	-	-	-	-	-	-
12	8640000	8658999	5.74e-06	4.368e-05	-1.3036	-	-	-	-	-	-	-
12	8790000	8803999	1.9e-05	5.04e-05	-0.986274	-	-	-	-	-	-	-
12	8813000	8828999	3.7e-06	3.36e-05	-1.20139	-	-	-	-	-	-	-
12	8909000	8927999	1.9e-06	3.36e-05	-1.274	-	-	-	-	-	-	-
12	9047000	9063999	1.4e-06	2.52e-05	-1.10954	-	-	-	-	-	-	-
12	9116000	9134999	1.09e-06	1.848e-05	-0.973455	-	-	-	-	-	-	-
12	9185000	9195999	6.6e-06	3.36e-05	-1.08403	-	-	-	-	-	-	-
12	9554000	9568999	9e-07	1.68e-05	-0.944036	-	-	-	-	-	-	-
12	10031000	10049999	9e-07	1.68e-05	-0.944036	-	-	-	-	-	-	-
12	10081000	10090999	9e-07	1.68e-05	-0.944036	Rubisco	rbcS	Physiological trait	Source activity	Knockdown Overexpression	Rubisco content. Photosynthetic capacity.	10.1093/pcp/pcm118
12	10785000	10794999	3.7e-06	3.36e-05	-1.20002	-	-	-	-	-	-	-
12	10884000	10893999	9e-07	1.68e-05	-0.944036	-	-	-	-	-	-	-
12	11900000	11913999	7.7e-06	3.36e-05	-1.04146	-	-	-	-	-	-	-
12	12687000	12696999	9e-07	1.68e-05	-0.944036	-	-	-	-	-	-	-
12	15079000	15097999	9e-07	1.68e-05	-0.944036	-	-	-	-	-	-	-
12	15452000	15462999	3.7e-06	3.36e-05	-1.20139	phosphorus-starvation tolerance 1	PSTOL1	Resistance or Tolerance	Other soil stress tolerance	Natural variation	Phosphate uptake.	10.1038/nature11346
12	15607000	15625999	9.4e-06	3.36e-05	-0.970223	-	-	-	-	-	-	-
12	15758000	15770999	9e-07	1.68e-05	-0.944038	-	-	-	-	-	-	-
12	15785000	15799999	2.53667e-05	7e-05	-1.14562	-	-	-	-	-	-	-
12	15821000	15834999	4.08e-06	3.696e-05	-1.24194	-	-	-	-	-	-	-
12	16149000	16161999	2.3775e-05	7.14e-05	-1.21396	-	-	-	-	-	-	-
12	16267000	16281999	7.31667e-06	3.64e-05	-1.11875	-	-	-	-	-	-	-
12	16371000	16389999	7.5e-06	3.36e-05	-1.04655	-	-	-	-	-	-	-
12	16583000	16592999	1.48e-05	5.04e-05	-1.11945	-	-	-	-	-	-	-
12	16983000	16993999	7.9e-06	4.2e-05	-1.18686	tapetum determinant like 1A	OsTDL1A	Physiological trait	Sterility	Knockdown	Control of sporocyte number in ovule.	10.1111/j.1365-313X.2008.03426.x
12	18265000	18274999	1.69e-05	5.04e-05	-1.05278	-	-	-	-	-	-	-
12	18551000	18563999	1.5275e-05	4.62e-05	-1.04748	-	-	-	-	-	-	-
12	18670000	18692999	1.72143e-05	6.12e-05	-1.21873	-	-	-	-	-	-	-
12	18722000	18740999	2.285e-05	7.224e-05	-1.2366	-	-	-	-	-	-	-
12	18809000	18824999	2.37286e-05	6.24e-05	-1.06309	-	-	-	-	-	-	-
12	18841000	18854999	9e-07	1.68e-05	-0.944036	-	-	-	-	-	-	-
12	18896000	18935999	1.12409e-05	4.58182e-05	-1.14181	-	-	-	-	-	-	-
12	19022000	19038999	2.6575e-05	6.51e-05	-1.02947	-	-	-	-	-	-	-
12	19091000	19104999	5.13e-05	0.00010752	-1.06827	-	-	-	-	-	-	-
12	19148000	19157999	7.3e-06	3.36e-05	-1.05755	-	-	-	-	-	-	-
12	19221000	19230999	2e-05	5.04e-05	-0.957436	-	-	-	-	-	-	-
12	19628000	19668999	8.81304e-06	4.60174e-05	-1.2199	-	-	-	-	-	-	-
12	19673000	19690999	7.3e-06	3.36e-05	-1.05617	-	-	-	-	-	-	-
12	19700000	19721999	6.33333e-06	4.34e-05	-1.26512	-	-	-	-	-	-	-
12	19814000	19823999	2.98e-05	8.4e-05	-1.22495	-	-	-	-	-	-	-
12	19861000	19871999	1.275e-05	5.04e-05	-1.19205	-	-	-	-	-	-	-
12	19916000	19932999	1.405e-05	4.62e-05	-1.0766	-	-	-	-	-	-	-
12	19958000	19967999	1.83e-05	5.04e-05	-1.01095	-	-	-	-	-	-	-
12	20052000	20065999	6.4e-06	3.36e-05	-1.09132	-	-	-	-	-	-	-
12	20372000	20381999	7.59e-05	0.0001345	-0.951286	-	-	-	-	-	-	-
12	20689000	20707999	6.473e-05	0.0001412	-1.20124	-	-	-	-	-	-	-
12	21927000	21937999	2.9e-06	3.36e-05	-1.23135	-	-	-	-	-	-	-
12	22011000	22023999	8.5e-06	3.36e-05	-1.00916	siRNA-long-day?specific male-fertility?associated RNA	Psi?LDMAR	Physiological trait	Sterility	Natural variation	Photoperiod-sensitive male sterility	10.1093/mp/sss095
12	22185000	22200999	1.04286e-06	1.92e-05	-0.991324	-	-	-	-	-	-	-
12	22287000	22296999	7.4e-06	3.36e-05	-1.05148	-	-	-	-	-	-	-
12	22330000	22339999	5.5e-06	3.36e-05	-1.12809	-	-	-	-	-	-	-
12	22476000	22489999	6.8e-06	3.36e-05	-1.07676	-	-	-	-	-	-	-
12	22529000	22538999	8.6e-06	3.36e-05	-1.00546	-	-	-	-	-	-	-
12	22905000	22914999	1.98e-05	5.04e-05	-0.961481	-	-	-	-	-	-	-
12	23135000	23144999	2.04e-05	5.04e-05	-0.944428	-	-	-	-	-	-	-
12	23151000	23169999	1.452e-05	4.704e-05	-1.06796	-	-	-	-	-	-	-
12	23507000	23519999	6.5e-06	3.36e-05	-1.08922	-	-	-	-	-	-	-
12	23572000	23583999	3.7e-06	3.36e-05	-1.20139	MEIOSIS ARRESTED AT LEPTOTENE2	mel2	Physiological trait	Sterility	Mutant	Germ cell development. Regulation of premieotic G1/S-phase transition.	10.1371/journal.pgen.1001265
12	23695000	23708999	1.26e-05	5.04e-05	-1.18983	-	-	-	-	-	-	-
12	23784000	23794999	9e-06	3.36e-05	-0.9877	-	-	-	-	-	-	-
12	24771000	24789999	8.04e-06	3.696e-05	-1.09297	-	-	-	-	-	-	-
12	24797000	24807999	7.3e-06	3.36e-05	-1.05617	-	-	-	-	-	-	-
12	25366000	25381999	9.1e-06	3.36e-05	-0.984934	SNORKEL2	SK2	Resistance or Tolerance	Submergency tolerance	Natural variation	Internode elongation in response to deep water.	10.1038/nature08258
12	25496000	25514999	1.78e-05	5.04e-05	-1.05563	-	-	-	-	-	-	-
12	25723000	25736999	1.95e-05	5.04e-05	-0.970496	-	-	-	-	-	-	-
12	25862000	25872999	7.3e-06	3.36e-05	-1.05617	-	-	-	-	-	-	-
12	25942000	25957999	7.3e-06	3.36e-05	-1.05617	-	-	-	-	-	-	-
12	26398000	26416999	2.64e-06	3.696e-05	-1.30103	-	-	-	-	-	-	-
