# Supplementary material for: Genome-wide study of an elite rice pedigree reveals a complex history of genetic architecture for breeding improvement
Source: Sci Rep. 2017 Apr 4;7:45685. doi: 10.1038/srep45685 (PMC5379486; doi:10.1038/srep45685)
Supplement: Supplementary Dataset 2 [file srep45685-s3.xls]

## Sheet: HTB
chr	start	end	origin	whether conservated during quality improvement breeding	whether conservated during yield improvement breeding	gene	gene	character major	character minor	type	traits	reference
1	30478	172923	Teqing-GAAS	No	No	Thylakoid lumen protein 27	OsTLP27	Physiological trait	Source activity	Overexpression	Photochemical efficiency. Size and number of grana.	10.1016/j.plantsci.2012.06.006
1	321698	323074	Teqing-GAAS	No	No	isoflavone reductase-like	OsIRL	Resistance or Tolerance	Other stress resistance	Overexpression	Resistance to reactive oxygen species.	10.1111/j.1399-3054.2009.01290.x
1	532873	541959	Teqing-GAAS	Yes	Yes	-	-	-	-	-	-	-
1	587091	587276	jiduilun	Yes	Yes	-	-	-	-	-	-	-
1	802195	843089	Teqing-GAAS	Yes	Yes	-	-	-	-	-	-	-
1	852739	866225	zhaiyeqing8hao	Yes	Yes	-	-	-	-	-	-	-
1	2100327	2102204	zhaiyeqing8hao	No	No	-	-	-	-	-	-	-
1	2459038	2459709	Teqing-GAAS	Yes	Yes	-	-	-	-	-	-	-
1	2580387	2583978	Qingliuai	No	No	-	-	-	-	-	-	-
1	2622183	2628086	aizaizhan	Yes	Yes	-	-	-	-	-	-	-
1	2780368	2784062	aizaizhan	Yes	Yes	-	-	-	-	-	-	-
1	3483946	3506466	qingnongai	No	Yes	-	-	-	-	-	-	-
1	3514218	3531599	qingnongai	No	No	-	-	-	-	-	-	-
1	3604384	3831479	aizaizhan	Yes	Yes	alba protein 1	OsAlba1	Resistance or Tolerance	Drought tolerance	Others	ABA-dependent osmotic and hyper-osmotic stress response	10.1016/j.phytochem.2014.01.015
1	5032490	5193998	zhaiyeqing8hao	Yes	Yes	NPR1 homologue1	NH1	Resistance or Tolerance	Bacterial blight resistance	Overexpression	Resistance to Xanthomonas oryzae pv. oryzae. Light dependent salicylic acid level.	10.1094/MPMI-18-0511
1	5203214	5216207	kuoyedao	Yes	Yes	-	-	-	-	-	-	-
1	5216476	5520069	Teqing-GAAS	Yes	Yes	dwarf2	d2	Resistance or Tolerance	Other stress resistance	Mutant	Resistance to the root-knot nematode Meloidogyne graminicola.	10.1094/MPMI-05-12-0108-FI
1	5544072	5608993	Teqing-GAAS	Yes	Yes	semi-dominant dwarf	D-h	Morphological trait	Dwarf	Others	dwarfism	10.1371/journal.pone.0086210
1	5665896	5684462	Teqing-GAAS	Yes	Yes	-	-	-	-	-	-	-
1	5685079	5716166	Teqing-GAAS	Yes	Yes	-	-	-	-	-	-	-
1	5728595	5747946	Teqing-GAAS	Yes	Yes	-	-	-	-	-	-	-
1	5759182	5954406	Teqing-GAAS	Yes	Yes	glycogen synthase kinase3-like gene 1	OsGSK1	Resistance or Tolerance	Salinity tolerance	Mutant	&quot;Cold, drought, salinity and heat tolerance. &quot;	10.1007/s11103-007-9213-4
1	5962461	5962887	kuoyedao	Yes	Yes	-	-	-	-	-	-	-
1	5969722	5974518	jiduilun	Yes	Yes	-	-	-	-	-	-	-
1	6001828	6429334	Teqing-GAAS	Yes	Yes	-	-	-	-	-	-	-
1	6458394	6459330	zhaiyeqing8hao	Yes	Yes	-	-	-	-	-	-	-
1	6461474	6573668	Teqing-GAAS	Yes	Yes	-	-	-	-	-	-	-
1	6579998	6591263	zhaiyeqing8hao	Yes	Yes	-	-	-	-	-	-	-
1	6601170	7028257	Teqing-GAAS	No	No	miR319b	Osa-miR319b	Morphological trait	Culm leaf	Overexpression	development seedling and leaf blade	10.1371/journal.pone.0091357
1	7028477	7119972	Teqing-GAAS	No	No	non-yellow coloring1	nyc1	Physiological trait	Source activity	Mutant	Chlorophyll degradation during senescence.	10.1105/tpc.106.042911
1	8157721	8375021	Teqing-GAAS	No	No	a-expansin gene 8	OsEXPA8	Morphological trait	Culm leaf	Overexpression	Root development. Plant height. Leaf size.	10.1371/journal.pone.0075997
1	8567732	8855460	Changsizhan	Yes	No	Root Architecture Associated 1	OsRAA1	Physiological trait	Sterility	Overexpression	Leaf length. Filament length. Root length. Crown root development. Root gravitropism.	10.1104/pp.104.041996
1	8892855	8956658	Changsizhan	Yes	Yes	GLYCOSYLTRANSFERASE1	OsGT1	Physiological trait	Sterility	Mutant	Pollen wall formation.	10.1104/pp.112.210948
1	8992275	8993547	kuoyedao	Yes	Yes	-	-	-	-	-	-	-
1	9038779	9159711	kuoyedao	Yes	Yes	-	-	-	-	-	-	-
1	9169697	9223033	Changsizhan	Yes	Yes	-	-	-	-	-	-	-
1	9255527	9306720	Teqing-GAAS	Yes	No	-	-	-	-	-	-	-
1	9610600	9731253	Changsizhan	Yes	Yes	-	-	-	-	-	-	-
1	10880516	10934653	qingerai	No	No	-	-	-	-	-	-	-
1	12203660	12213347	qingerai	Yes	Yes	-	-	-	-	-	-	-
1	13657318	13662174	Guangchan13	No	No	-	-	-	-	-	-	-
1	13712146	13717303	aizaizhan	Yes	Yes	-	-	-	-	-	-	-
1	14043623	14048076	28Zhan-ZBS	No	No	-	-	-	-	-	-	-
1	14333838	14341053	qingerai	No	Yes	-	-	-	-	-	-	-
1	14598844	14611286	zhaiyeqing8hao	Yes	Yes	-	-	-	-	-	-	-
1	14627866	14643563	qingerai	No	No	-	-	-	-	-	-	-
1	14785454	14791276	qingerai	No	No	-	-	-	-	-	-	-
1	14902898	14902930	aizaizhan	No	No	-	-	-	-	-	-	-
1	19282305	19283471	aizaizhan	No	Yes	-	-	-	-	-	-	-
1	19639035	19640652	aizaizhan	Yes	Yes	-	-	-	-	-	-	-
1	21802654	21803769	aizaizhan	Yes	Yes	-	-	-	-	-	-	-
1	23104429	23113971	Changsizhan	Yes	No	-	-	-	-	-	-	-
1	24458990	24617581	aizaizhan	No	No	amino acid transporter5	OsAAT5	Physiological trait	Source activity	Mutant	Carbon and nitrogen content.	10.1007/s11738-012-0995-x
1	24713867	24716713	aizaizhan	No	Yes	-	-	-	-	-	-	-
1	24763916	24766355	aizaizhan	Yes	No	-	-	-	-	-	-	-
1	24879211	24903920	aizaizhan	No	No	-	-	-	-	-	-	-
1	25001466	25061128	aizaizhan	No	No	semi-dwarf and late flowering	DIF1	Physiological trait	Seed	Knockdown Overexpression	grain weight	10.1371/journal.pone.0102529
1	25065194	25126282	aizaizhan	No	No	-	-	-	-	-	-	-
1	25128118	25129980	aizaizhan	No	No	-	-	-	-	-	-	-
1	25148136	25297848	aizaizhan	No	No	-	-	-	-	-	-	-
1	25381222	25501674	aizaizhan	No	Yes	Rd	Rd	Morphological trait	Seed	Natural variation	Pericarp color. Proanthocyanidin biosynthesis.	10.1111/j.1365-313X.2006.02958.x
1	25580552	25589379	aizaizhan	No	Yes	-	-	-	-	-	-	-
1	26151003	26169757	aizaizhan	No	No	-	-	-	-	-	-	-
1	27691830	27906663	aizaizhan	No	Yes	albino seedling lethality1	ASL1	Physiological trait	Source activity	Mutant	Chloroplast development.	10.1534/g3.113.007856
1	28100357	28280959	aizaizhan	No	Yes	dwarf and gladius leaf 1	dgl1	Morphological trait	Dwarf	Mutant	Dwarfism. Microtubule organization.	10.1104/pp.105.062968
1	28297563	28399366	aizaizhan	Yes	Yes	rice receptor for activated C kinase 1A	OsRACK1A	Physiological trait	Seed	Knockdown Overexpression	seed germination by controlling endogenous levels of ABA and H2O2	10.1371/journal.pone.0097120
1	28405218	28854341	aizaizhan	Yes	Yes	Oryza sativa Haemerythrin motif-containing Really Interesting New Gene (RING)-and Zinc-finger protein 1	OsHRZ1	Resistance or Tolerance	Other soil stress tolerance	Knockdown	Fe acquisition.	10.1038/ncomms3792
1	29516678	29654875	qingerai	No	Yes	LEC2 and FUSCA3 Like 1	OsLFL	Physiological trait	Flowering	Mutant	Flowering time.	10.1016/j.jplph.2007.07.010
1	29956117	30380287	qingerai	No	Yes	rice RING zinc-finger protein 34	OsRZFP34	Physiological trait	Culm leaf	Knockdown Overexpression	&quot;regulating leaf temperature under heat and ABA treatment, stomatal opening and transpiration cooling under high temperature&quot;	10.1007/s11103-014-0217-6
1	30467421	30484493	qingerai	No	Yes	-	-	-	-	-	-	-
1	30746911	30914034	qingerai	No	Yes	-	-	-	-	-	-	-
1	30967408	31240537	qingerai	No	Yes	dwarf10	d10	Morphological trait	Root	Mutant	Strigolactone biosynthesis. Crown root length.	10.1007/s00344-011-9228-6
1	31293843	31305040	qingerai	No	Yes	-	-	-	-	-	-	-
1	31310263	31395798	qingerai	No	Yes	white leaf and panicles 1	WLP1	Morphological trait	Culm leaf	Knockdown	&quot;chloroplast development, thermo-sensitivity albino phenotype&quot;	10.1007/s11103-013-0134-0
1	31420218	31420425	Teqing-GAAS	Yes	Yes	OsWRKY13	OsWRKY13	Resistance or Tolerance	Drought tolerance	Overexpression	Drought tolerance.	10.1104/pp.113.226019
1	31516842	31678131	qingerai	No	Yes	&quot;high tillering, reduced height, and infertile spikelets 1&quot;	this1	Physiological trait	Sterility	Mutant	Tillering. Pollen development.	10.1093/jxb/ert256
1	31695284	31707047	qingerai	No	Yes	-	-	-	-	-	-	-
1	31713305	31713466	aizaizhan	Yes	Yes	-	-	-	-	-	-	-
1	31747523	31754434	qingerai	No	Yes	-	OsKAT1	Resistance or Tolerance	Salinity tolerance	Overexpression	Salinity tolerance in protoplast. Maintenance of cytosolic cation homeostasis.	10.1104/pp.107.101154
1	31796242	31991821	qingerai	No	Yes	calcineurin B-like protein-interacting protein kinase12	OsCIPK12	Resistance or Tolerance	Drought tolerance	Overexpression	Drought tolerance.	10.1104/pp.107.101295
1	32008286	32114855	qingerai	No	Yes	Aspartate aminotransferase 2	OsAAT2	Physiological trait	Eating quality	Overexpression	Seed amino acid and protein content.	10.1007/s00122-009-0988-3
1	32229035	32231701	aizaizhan	Yes	Yes	OsGH3-2	OsGH3-2	Morphological trait	Culm leaf	Overexpression	Dwarfism. Tillering. Leaf size. Crown root development. Root hair development. Cold and drought tolerance.	10.1093/jxb/ers300
1	32626798	32707446	qingerai	No	No	-	-	-	-	-	-	-
1	32720176	32739898	zhaiyeqing8hao	No	No	-	-	-	-	-	-	-
1	32769263	32944397	qingerai	No	No	-	OsExo1	Others	Others	Overexpression	Processing of double-strand break sites.	10.1093/pcp/pcs155
1	32970210	33329923	Changsizhan	No	No	LEAF INCLINATION1	LC1	Morphological trait	Culm leaf	Mutant	Leaf angle.	10.1093/mp/sss064
1	33481801	33595316	qingerai	No	No	-	-	-	-	-	-	-
1	33599428	34097055	Changsizhan	No	No	Hybrid weakness	Hwi2	Resistance or Tolerance	Others	Others	activate Hwi1-perceived downstream defense responses	10.1038/ncomms4357
1	34108399	34153679	Changsizhan	No	No	Cyclin B1;1	Orysa;CycB1;1	Morphological trait	Seed	Knockdown	Endosperm formation. Embryo size.	10.1007/s00425-009-1051-y
1	34220676	34226718	huaNan15	Yes	No	-	-	-	-	-	-	-
1	34233022	34313890	Changsizhan	No	No	-	-	-	-	-	-	-
1	34349201	34371963	chaoyangzao18	No	No	-	-	-	-	-	-	-
1	34402112	34496975	Changsizhan	No	No	GAMYB	gamyb	Physiological trait	Sterility	Mutant	Pollen development.	10.1105/tpc.017327
1	34507683	34517735	huaNan15	Yes	No	GAMYB	gamyb	Physiological trait	Sterility	Mutant	Pollen development.	10.1105/tpc.017327
1	34588341	34597015	chaoyangzao18	No	No	-	-	-	-	-	-	-
1	34598887	34601595	chaoyangzao18	No	No	-	-	-	-	-	-	-
1	34602110	34808441	Changsizhan	No	No	NAM-ATAF-CUC family 4	OsNAC4	Resistance or Tolerance	Bacterial blight resistance	Knockdown	Bacterial blight resistance. HR cell death.	10.1038/emboj.2009.39
1	34812400	34813958	chaoyangzao18	No	No	-	-	-	-	-	-	-
1	34869865	35366231	Changsizhan	No	No	amino acid transporter7	OsAAT7	Physiological trait	Source activity	Mutant	Carbon and nitrogen content.	10.1007/s11738-012-0995-x
1	35369671	35548113	Changsizhan	No	No	LAX PANICLE	lax	Morphological trait	Panicle flower	Mutant	Lateral organ development. Axillary meristem formation.	10.1073/pnas.1932414100
1	35548345	35603896	zhaiyeqing8hao	Yes	Yes	LAX PANICLE	lax	Morphological trait	Panicle flower	Mutant	Lateral organ development. Axillary meristem formation.	10.1073/pnas.1932414100
1	35633446	35714853	Changsizhan	No	No	-	-	-	-	-	-	-
1	35826047	36311604	Changsizhan	No	No	DUF966-stress repressive gene 2	OsDSR2	Resistance or Tolerance	Drought tolerance	Overexpression	resistance to salt and drought stress	10.1007/s00299-013-1532-0
1	36322368	36327124	huaNan15	No	No	-	-	-	-	-	-	-
1	36491549	36494099	qingerai	Yes	Yes	-	-	-	-	-	-	-
1	37098944	37100097	aizaizhan	Yes	Yes	-	-	-	-	-	-	-
1	37331555	37678294	qingerai	Yes	Yes	monoculm2	moc2	Morphological trait	Culm leaf	Mutant	Tiller bud outgrowth. Tillering.	10.5511/plantbiotechnology.12.1210a
1	37743014	37944693	qingerai	Yes	Yes	ammonium transporter 3;1	OsAMT3;1	Physiological trait	Root	Others	involvement in mycorrhizal N uptake pathway	10.1016/j.plaphy.2013.11.029.
1	38102638	38602158	qingerai	Yes	Yes	amino acid permease	OsAAP6	Physiological trait	Eating quality	Knockdown Overexpression	starch and storage protein biosynthesis in developing rice grain	10.1038/ncomms5847
1	38612207	38729909	qingerai	Yes	Yes	-	-	-	-	-	-	-
1	38803519	39182820	Teqing-GAAS	Yes	Yes	Formin homology 1	OsFH1	Morphological trait	Root	Mutant	Root hair elongation.	10.1007-s00425-013-1838-8
1	39185637	39276964	qingerai	Yes	Yes	EXTRA GLUME1	eg1	Morphological trait	Panicle flower	Mutant	Spikelet development.	10.1111/j.1365-313X.2008.03710.x
1	39291684	39295232	zhaiyeqing8hao	Yes	Yes	-	-	-	-	-	-	-
1	39399030	39527031	qingerai	Yes	Yes	Jumonji C protein 705	JMJ705	Resistance or Tolerance	Bacterial blight resistance	Mutant	Resistance to Xanthomonas oryzae pv oryzae.	10.1105/tpc.113.118802
1	39547463	39827828	qingerai	Yes	Yes	rice Dicer-like 3	OsDCL3a	Morphological trait	Dwarf	Knockdown	dwarfism	10.1073/pnas.1318131111
1	40466021	40759837	28Zhan-ZBS	Yes	No	-	OsIRX10	Morphological trait	Culm leaf	Mutant	Cellulose content.	10.1093/mp/sss135
1	40812926	40817455	28Zhan-ZBS	Yes	Yes	-	-	-	-	-	-	-
1	40832098	40879178	Qingliuai	Yes	No	-	-	-	-	-	-	-
1	40893765	40963156	qingerai	Yes	Yes	-	-	-	-	-	-	-
1	40985581	41041684	Qingliuai	Yes	No	-	-	-	-	-	-	-
1	41115283	41162579	Qingliuai	Yes	No	-	-	-	-	-	-	-
1	41218204	41305259	28Zhan-ZBS	No	No	cytokinin oxidase/dehydrogenase (CKX) family gene 4	OsCKX4	Morphological trait	Dwarf	Knockdown Overexpression	plant height	10.1104/pp.114.238584
1	41347964	41729582	Fengbazhan	No	No	&quot;Beta -1,3-glucanase 1&quot;	Osg1	Physiological trait	Sterility	Knockdown	Callose degradation during pollen development.	10.1007/s00425-010-1301-z
1	42020903	42069528	qingerai	Yes	Yes	-	-	-	-	-	-	-
1	42587465	42588139	Teqing-GAAS	Yes	Yes	-	-	-	-	-	-	-
1	42872259	42910632	zhaiyeqing8hao	Yes	Yes	-	-	-	-	-	-	-
1	43095099	43095105	qingerai	Yes	Yes	-	-	-	-	-	-	-
2	467285	488238	qingnongai	No	No	-	-	-	-	-	-	-
2	541323	546557	qingnongai	No	No	hydroperoxide lyase 3	OsHPL3	Others	Others	Mutant	&quot;Lesion mimic. Resistance to rice brown planthopper, rice striped stem borer and Xanthomonas oryzae pv. oryzae.&quot;	10.1111/j.1365-313X.2012.05027.x
2	548575	548665	aizaizhan	Yes	Yes	hydroperoxide lyase 3	OsHPL3	Others	Others	Mutant	&quot;Lesion mimic. Resistance to rice brown planthopper, rice striped stem borer and Xanthomonas oryzae pv. oryzae.&quot;	10.1111/j.1365-313X.2012.05027.x
2	572524	573052	aizaizhan	Yes	Yes	-	-	-	-	-	-	-
2	848008	968971	aizaizhan	Yes	Yes	binding protein 3	BiP3	Resistance or Tolerance	Bacterial blight resistance	Overexpression	XA21 medated resistance to Xanthomonas oryzae pv. oryzae.	10.1371/journal.pone.0009262
2	1593667	1868431	Changsizhan	No	No	Al transporter	Nrat1	Resistance or Tolerance	Other stress resistance	Natural variation	aluminium (Al) tolerance	10.1093/jxb/eru201
2	2014728	2030640	Changsizhan	No	Yes	-	-	-	-	-	-	-
2	2039273	2539013	Changsizhan	No	Yes	autoinhibited calcium ATPase 4	OsCAX4	Resistance or Tolerance	Salinity tolerance	Natural variation	salinity tolerance	10.1007/s00709-014-0615-2
2	2544635	2947245	Teqing-GAAS	Yes	No	TEY-type rice mitogen-activated protein kinase 3	OsMPK3	Physiological trait	Others	Others	phosphorylates OsbHLH65 in nucleus	10.1007/s00299-014-1620-9
2	3077704	3108689	Changsizhan	Yes	No	-	-	-	-	-	-	-
2	3697393	3758379	qingerai	Yes	Yes	-	-	-	-	-	-	-
2	5300146	5302123	aizaizhan	Yes	Yes	-	-	-	-	-	-	-
2	5356874	5491168	guichao2hao	No	Yes	ARF-GTPase-activating protein	OsAGAP	Morphological trait	Root	Overexpression	Primary and lateral root development. Auxin dependent root growth.	10.1111/j.1365-313X.2006.02898.x
2	5494071	5561022	guichao2hao	No	Yes	ARF-GTPase-activating protein	OsAGAP	Morphological trait	Root	Overexpression	Primary and lateral root development. Auxin dependent root growth.	10.1111/j.1365-313X.2006.02898.x
2	5587818	5603228	aizaizhan	Yes	Yes	-	-	-	-	-	-	-
2	5606417	5631558	dongqiubo	No	Yes	-	-	-	-	-	-	-
2	5768522	5786241	guichao2hao	No	Yes	-	-	-	-	-	-	-
2	5892227	5908447	qingerai	Yes	Yes	-	-	-	-	-	-	-
2	5929022	5935753	huaNan15	Yes	Yes	-	-	-	-	-	-	-
2	5952991	5953238	aizaizhan	Yes	Yes	-	-	-	-	-	-	-
2	6249174	6266328	guichao2hao	Yes	Yes	-	-	-	-	-	-	-
2	6388954	6507371	chaoyangzao18	Yes	Yes	ribonuclease Z (RNase Z)	tms5	Physiological trait	Sterility	Knockdown Overexpression	defective pollen production and male sterility through over accumulated RNase ZS1-mediated UbL40 mRNA in high temperature	10.1038/srep06567
2	6555095	6561499	chaoyangzao18	Yes	Yes	-	-	-	-	-	-	-
2	7309843	7334656	aizaizhan	Yes	Yes	-	-	-	-	-	-	-
2	7352785	7361112	zhaiyeqing8hao	Yes	No	-	-	-	-	-	-	-
2	7429664	7434183	aizaizhan	Yes	Yes	-	-	-	-	-	-	-
2	7995421	8124232	aizaizhan	Yes	No	Grain weight 2	GW2	Morphological trait	Seed	Natural variation	Grain width and weight.	10.1038/ng2014
2	8139529	8149513	Guangchan13	Yes	Yes	-	-	-	-	-	-	-
2	8285389	8285550	aizaizhan	Yes	No	-	-	-	-	-	-	-
2	8307294	8316128	aizaizhan	Yes	No	-	-	-	-	-	-	-
2	8540989	8542724	chaoyangzao18	Yes	No	-	-	-	-	-	-	-
2	8596651	8601107	aizaizhan	Yes	No	prolamin box binding factor	RPBF	Physiological trait	Eating quality	Knockdown	Seed storage protein and starch content.	10.1111/j.1365-313X.2009.03925.x
2	8700693	8703320	chaoyangzao18	Yes	No	-	-	-	-	-	-	-
2	8735884	8741198	aizaizhan	Yes	No	-	-	-	-	-	-	-
2	8980028	9118862	Fengqingai	Yes	No	larger panicle	lp	Morphological trait	Panicle flower	Mutant	Panicle branching. Tillering. Culm mechanical strength.	10.1111/j.1467-7652.2011.00610.x
2	9139938	9140772	28Zhan-ZBS	No	No	-	-	-	-	-	-	-
2	9182600	9219986	Changsizhan	No	No	-	-	-	-	-	-	-
2	9243444	9566378	Fengqingai	Yes	No	-	-	-	-	-	-	-
2	9568228	9653339	28Zhan-ZBS	No	No	-	-	-	-	-	-	-
2	9735442	9752814	28Zhan-ZBS	No	Yes	-	-	-	-	-	-	-
2	9776597	9864535	28Zhan-ZBS	No	No	-	-	-	-	-	-	-
2	9888225	9993733	28Zhan-ZBS	No	No	Rf2	Rf2	Physiological trait	Sterility	Natural variation	Lead Rice-type cytoplasmic male sterility.	10.1111/j.1365-313X.2010.04427.x
2	9995010	10062724	28Zhan-ZBS	No	No	Rf2	Rf2	Physiological trait	Sterility	Natural variation	Lead Rice-type cytoplasmic male sterility.	10.1111/j.1365-313X.2010.04427.x
2	10095666	10115748	28Zhan-ZBS	No	No	Golgi localized monosaccharide transporter1	OsGMST1	Resistance or Tolerance	Salinity tolerance	Knockdown	Salinity tolerance.	10.1093/jxb/err178
2	10166420	10167520	Fengqingai	Yes	No	-	-	-	-	-	-	-
2	10189161	10273745	Fengqingai	Yes	No	ent-copalyl diphosphate synthase1	oscps1	Morphological trait	Dwarf	Mutant	Dwarfism. Gibberellin biosynthesis.	10.1104/pp.103.033696
2	10276192	10280536	Fengqingai	Yes	No	ent-copalyl diphosphate synthase1	oscps1	Morphological trait	Dwarf	Mutant	Dwarfism. Gibberellin biosynthesis.	10.1104/pp.103.033696
2	10283521	10342398	Fengqingai	Yes	No	ent-copalyl diphosphate synthase1	oscps1	Morphological trait	Dwarf	Mutant	Dwarfism. Gibberellin biosynthesis.	10.1104/pp.103.033696
2	10359585	10378666	Fengqingai	Yes	Yes	-	-	-	-	-	-	-
2	10499029	10503092	jiduilun	Yes	No	tapetum degeneration retardation gene	TDR (ms-IR36)	Morphological trait	Sterility	Others	&quot;delated/non-degradation of tapetum tissue, collapse of the haploid microspores&quot;	10.1007/s11032-013-9972-3
2	10645643	10772778	qingnongai	Yes	No	-	-	-	-	-	-	-
2	10778463	10799619	Fengqingai	Yes	Yes	-	-	-	-	-	-	-
2	10871062	10914289	Teqing-GAAS	Yes	No	-	-	-	-	-	-	-
2	11047943	11063393	jiduilun	Yes	No	-	-	-	-	-	-	-
2	11161116	11184502	Teqing-GAAS	Yes	No	-	-	-	-	-	-	-
2	11300232	11492130	chaoyangzao18	Yes	No	-	-	-	-	-	-	-
2	16087969	16099008	aizaizhan	Yes	Yes	-	-	-	-	-	-	-
2	16143743	16152005	aizaizhan	Yes	Yes	-	-	-	-	-	-	-
2	17591499	17600345	jiduilun	Yes	Yes	-	-	-	-	-	-	-
2	18608656	18617470	Fengqingai	Yes	No	-	-	-	-	-	-	-
2	18698390	18723146	aizaizhan	Yes	Yes	-	-	-	-	-	-	-
2	20146449	20153589	Fengbazhan	No	No	&quot;ABA, osmotic stress, and ripening3&quot;	ASR3	Resistance or Tolerance	Drought tolerance	Overexpression	Cold and drought tolerance.	10.1007/s10059-013-0036-7
2	20347582	20352680	28Zhan-ZBS	No	No	-	-	-	-	-	-	-
2	20358963	20376031	28Zhan-ZBS	No	No	-	-	-	-	-	-	-
2	20391938	20398382	28Zhan-ZBS	No	No	-	-	-	-	-	-	-
2	20511450	20525297	kuoyedao	Yes	Yes	-	-	-	-	-	-	-
2	21108700	21109164	aizaizhan	No	No	-	-	-	-	-	-	-
2	21169367	21318703	aizaizhan	No	Yes	Elicitor 5	EL5	Morphological trait	Root	Others	Maintenance of cell viability of root primordia.	10.1111/j.1365-313X.2007.03120.x
2	21337950	21345684	aizaizhan	No	Yes	-	-	-	-	-	-	-
2	21519685	21529353	Fengbazhan	No	No	-	-	-	-	-	-	-
2	21675506	21696297	28Zhan-ZBS	Yes	No	-	-	-	-	-	-	-
2	21708423	21710136	28Zhan-ZBS	Yes	No	-	-	-	-	-	-	-
2	21823079	21852221	28Zhan-ZBS	Yes	No	-	-	-	-	-	-	-
2	21898835	21908332	guichao2hao	Yes	No	-	-	-	-	-	-	-
2	21947662	22035160	28Zhan-ZBS	Yes	No	cryptochrome 1a	cry1a	Morphological trait	Shoot seedling	Knockdown	Leaf sheath elongation during seedling stage. Gibberellin metabolism.	10.1093/pcp/pcs097
2	22060061	22071146	Fengbazhan	No	No	activity of bc1 complex 1-2	OsABC1-2	Morphological trait	Seed	Mutant	Dwarfism. Grain size. Chlorophyll content in dark condition.	10.1016/j.gene.2012.02.017
2	22096817	22106640	Fengbazhan	No	No	-	-	-	-	-	-	-
2	22294809	22296087	aizaizhan	Yes	No	-	-	-	-	-	-	-
2	23045575	23046898	aizaizhan	Yes	Yes	-	-	-	-	-	-	-
2	23067488	23068578	huaNan15	Yes	Yes	-	-	-	-	-	-	-
2	23154675	23164022	Changsizhan	No	Yes	-	-	-	-	-	-	-
2	23171199	23181049	Changsizhan	No	Yes	-	-	-	-	-	-	-
2	23182422	23208350	Changsizhan	No	Yes	-	-	-	-	-	-	-
2	23221169	23385356	Changsizhan	No	No	-	-	-	-	-	-	-
2	23396497	23396878	huaNan15	Yes	Yes	-	-	-	-	-	-	-
2	23397835	23431978	Changsizhan	No	No	-	-	-	-	-	-	-
2	23454432	23461253	Changsizhan	No	No	-	-	-	-	-	-	-
2	23476341	23509285	Changsizhan	No	Yes	-	-	-	-	-	-	-
2	23514068	23529882	Fengqingai	No	No	-	-	-	-	-	-	-
2	23539213	23546929	Changsizhan	No	Yes	-	-	-	-	-	-	-
2	23594908	23602613	Changsizhan	No	No	-	-	-	-	-	-	-
2	24130980	24134673	zhaiyeqing8hao	Yes	No	-	-	-	-	-	-	-
2	24888435	24893368	Changsizhan	No	No	-	-	-	-	-	-	-
2	25334144	25345245	guangchangai3784	Yes	Yes	-	-	-	-	-	-	-
2	25370507	25401744	guangchangai3784	No	No	-	-	-	-	-	-	-
2	26034421	26034507	aizaizhan	Yes	No	-	-	-	-	-	-	-
2	26402685	26403897	aizaizhan	Yes	Yes	-	-	-	-	-	-	-
2	27847483	28149599	28Zhan-ZBS	Yes	No	osmads6	osmads6	Morphological trait	Panicle flower	Mutant	Floral organ identity. Seed starch filling.	10.1111/j.1365-313X.2010.04354.x
2	28672022	28892688	Guangchan13	No	Yes	&quot;sedoheptulose-1,7-bisphosphatase&quot;	SBPase	Resistance or Tolerance	Other stress resistance	Overexpression	Photosynthetic ability under high tenperature condition.	10.1007/s00299-006-0299-y
2	29413184	29414585	Qingliuai	Yes	No	-	-	-	-	-	-	-
2	31590879	31616174	28Zhan-ZBS	No	No	DWARF50	D50	Morphological trait	Dwarf	Mutant	Dwarfism. Cell wall component.	10.1111/j.1365-3040.2012.02534.x
2	33271997	33290009	Teqing-GAAS	Yes	Yes	-	-	-	-	-	-	-
2	33753801	33757272	qingerai	No	No	-	-	-	-	-	-	-
2	33762526	33763250	jiduilun	Yes	Yes	-	-	-	-	-	-	-
2	34615722	34618392	28Zhan-ZBS	Yes	No	-	Ospho1;2	Resistance or Tolerance	Other soil stress tolerance	Mutant	Translocation of phosphate from root to shoot.	10.1104/pp.109.149872
2	35129832	35134681	zhaiyeqing8hao	Yes	Yes	-	-	-	-	-	-	-
2	35205724	35213910	Changsizhan	No	No	degenerated hull 1	dh1	Morphological trait	Panicle flower	Mutant	Glume formation.	10.1007/s11103-007-9283-3
2	35447637	35447953	Teqing-GAAS	Yes	Yes	-	-	-	-	-	-	-
2	35631161	35663074	Qingliuai	No	No	-	-	-	-	-	-	-
2	35698713	35749956	Fengbazhan	No	No	-	-	-	-	-	-	-
2	35791548	35808555	28Zhan-ZBS	No	No	N-acetylglucosaminyltransferase I	GnTI	Physiological trait	Source activity	Mutant	Cellulose contents. Dwarfism. Shoot regeneration. Dark-induced leaf senescence.	10.1111/tpj.12087
2	35918327	35923007	Fengqingai	No	No	-	-	-	-	-	-	-
3	728202	740532	kuoyedao	Yes	Yes	early heading date 4	Ehd4	Physiological trait	Flowering	Mutant	Flowering time. Grain number.	10.1371/journal.pgen.1003281
3	1972662	2093635	zhaiyeqing8hao	Yes	Yes	-	-	-	-	-	-	-
3	2728678	2748278	zhaiyeqing8hao	Yes	Yes	crown rootless 1	crl1	Morphological trait	Root	Mutant	Crown root formation. Root gravitropism. Auxin sensitivity.	10.1105/tpc.105.030981
3	4419876	4420603	aizaizhan	Yes	Yes	phytoene desaturase	OsPDS	Physiological trait	Germination dormancy	Mutant	Pre-harvest sprouting.	10.1111/j.1365-313X.2008.03411.x
3	5431226	5718948	Qingliuai	Yes	No	dwarf14	d14	Morphological trait	Root	Mutant	Strigolactone sensitivity. Crown root length.	10.1007/s00344-011-9228-6
3	5755319	5768667	qingnongai	Yes	No	-	-	-	-	-	-	-
3	5769713	5795252	qingnongai	No	No	-	-	-	-	-	-	-
3	5805409	6009570	Qingliuai	No	No	-	-	-	-	-	-	-
3	6166015	6279576	Qingliuai	Yes	No	-	-	-	-	-	-	-
3	6292214	6791417	Qingliuai	Yes	No	-	OsMTP8.1	Resistance or Tolerance	Other soil stress tolerance	Mutant	High manganese tolerance.	10.1093/jxb/ert243
3	6803117	6843641	qingerai	Yes	Yes	blast resistance-related 1	OsBRR1	Resistance or Tolerance	Blast resistance	Knockdown Overexpression	Resistance to Magnaporthe oryzae.	10.1007/s00425-009-0951-1
3	7002628	7031573	Guangchan13	Yes	Yes	small-grain dwarf rice mutant	D1352	Morphological trait	Panicle flower	Mutant	erect panicle architecture	10.1007/s11032-014-0021-7
3	7056608	7067583	Fengbazhan	No	No	-	-	-	-	-	-	-
3	7070961	7077943	zhaiyeqing8hao	Yes	Yes	-	-	-	-	-	-	-
3	7089783	7327931	Fengbazhan	No	No	Loose Plant Architecture1	LPA1	Morphological trait	Culm leaf	Mutant	Tiller angle. Leaf angle. Shoot gravitropism.	10.1104/pp.112.208496
3	7431422	7495849	Fengbazhan	No	No	-	-	-	-	-	-	-
3	7521658	7834437	Fengbazhan	No	No	-	RPN10	Resistance or Tolerance	Other soil stress tolerance	Overexpression	Canavanine resistance.	10.5511/plantbiotechnology.21.233
3	7835975	7879286	Fengbazhan	No	No	-	-	-	-	-	-	-
3	8235390	8247161	aizaizhan	Yes	No	-	-	-	-	-	-	-
3	8255920	8435024	Changsizhan	Yes	No	NON-YELLOW COLORING4	NYC4	Physiological trait	Source activity	Mutant	Chlorophyll degradation during senescence.	10.1111/tpj.12154
3	8436810	8578802	Changsizhan	Yes	No	NON-YELLOW COLORING4	NYC4	Physiological trait	Source activity	Mutant	Chlorophyll degradation during senescence.	10.1111/tpj.12154
3	8654750	8759942	28Zhan-ZBS	Yes	Yes	NODULATION SIGNALING PATHWAY2	NSP2	Resistance or Tolerance	Other stress resistance	Knockdown	Striga resistance. Regulation of strigolactone biosynthesis.	10.1105/tpc.111.089771
3	9456053	9510018	Changsizhan	Yes	No	-	-	-	-	-	-	-
3	12634118	12637950	jiduilun	Yes	Yes	-	-	-	-	-	-	-
3	12658060	12753096	Teqing-GAAS	Yes	Yes	-	-	-	-	-	-	-
3	12926138	12929188	qingnongai	Yes	Yes	-	-	-	-	-	-	-
3	13763538	13992387	28Zhan-ZBS	No	No	isopentenyltransferase1	OsIPT1	Morphological trait	Root	Overexpression	Tiller growth. Root development. Cytokinin biosynthesis.	10.1104/pp.106.085811
3	14188374	14269876	28Zhan-ZBS	No	No	-	-	-	-	-	-	-
3	14320370	14344710	Changsizhan	Yes	Yes	-	-	-	-	-	-	-
3	14362348	14373281	Changsizhan	Yes	Yes	-	-	-	-	-	-	-
3	14414733	14478932	Changsizhan	Yes	Yes	-	-	-	-	-	-	-
3	14503292	14513194	Changsizhan	Yes	Yes	pyruvate dehydrogenase kinase	pdhk	Physiological trait	Flowering	Knockdown	Flowering time. Grain number. Grain size.	10.2135/cropsci2011.07.0352
3	14728480	14745019	Changsizhan	Yes	Yes	-	-	-	-	-	-	-
3	14745153	15137629	28Zhan-ZBS	No	No	cellulose synthase A5	CESA5	Morphological trait	Dwarf	Others	O.glaberrima Dwarfism to Rice tungro sperical virus (RTVS) infection	10.3389/fmicb.2014.00026
3	15380282	15457754	28Zhan-ZBS	No	No	-	-	-	-	-	-	-
3	16547960	16625023	zhaiyeqing8hao	Yes	Yes	-	-	-	-	-	-	-
3	16629527	16760473	Fengqingai	Yes	Yes	GRAIN SIZE 3	GS3	Morphological trait	Panicle flower	Natural variation	Stigma exsertion.	10.1270/jsbbs.61.244
3	17341334	17778449	dongqiubo	Yes	Yes	-	-	-	-	-	-	-
3	21453215	21499781	dongqiubo	Yes	Yes	-	-	-	-	-	-	-
3	21505865	21507758	guangqiuai	Yes	Yes	-	-	-	-	-	-	-
3	21638313	21786864	Fengqingai	Yes	Yes	-	-	-	-	-	-	-
3	21857460	21865081	aizaizhan	Yes	Yes	-	-	-	-	-	-	-
3	21879321	22216531	Fengqingai	Yes	Yes	-	-	-	-	-	-	-
3	22255244	22258348	Teqing-GAAS	Yes	Yes	-	-	-	-	-	-	-
3	22261454	22262319	dongqiubo	Yes	Yes	-	-	-	-	-	-	-
3	22328970	22347786	Fengqingai	Yes	Yes	-	-	-	-	-	-	-
3	22349708	22360899	Fengqingai	Yes	Yes	-	-	-	-	-	-	-
3	22755739	22955717	Fengqingai	Yes	Yes	-	-	-	-	-	-	-
3	22998839	23200258	dongqiubo	Yes	Yes	-	-	-	-	-	-	-
3	23740299	23752034	dongqiubo	Yes	Yes	-	-	-	-	-	-	-
3	23754836	23814565	aizaizhan	Yes	Yes	-	-	-	-	-	-	-
3	25458436	25459162	qingnongai	No	No	-	-	-	-	-	-	-
3	27648441	27651594	Fengbazhan	No	No	-	-	-	-	-	-	-
3	27724920	27729848	zhaiyeqing8hao	Yes	Yes	-	-	-	-	-	-	-
3	28818133	28820555	aizaizhan	Yes	Yes	-	-	-	-	-	-	-
3	28876062	28879699	aizaizhan	Yes	Yes	-	-	-	-	-	-	-
3	29085234	29099650	qingnongai	Yes	Yes	-	-	-	-	-	-	-
3	29580073	29595153	Teqing-GAAS	Yes	Yes	Oryza sativa homeobox 1	OSH1	Morphological trait	Shoot seedling	Overexpression	Shoot organization. Leaf blade formation.	10.1006/dbio.2000.9624
3	32197348	32199308	28Zhan-ZBS	No	No	-	-	-	-	-	-	-
3	32500409	32508821	aizaizhan	Yes	Yes	-	-	-	-	-	-	-
3	32659980	32686643	qingnongai	Yes	Yes	-	-	-	-	-	-	-
3	32735670	32823335	qingnongai	Yes	Yes	Calcium-dependent protein kinase 10	OsCPK10	Resistance or Tolerance	Blast resistance	Overexpression	Resistance to Magnaporthe grisea.	10.1016/j.plaphy.2013.10.004
3	33468078	33469962	28Zhan-ZBS	No	No	-	-	-	-	-	-	-
3	33470313	33488900	qingerai	Yes	Yes	-	-	-	-	-	-	-
3	33525773	33526181	zhaiyeqing8hao	Yes	Yes	-	-	-	-	-	-	-
3	35134484	35290061	jiduilun	No	No	-	-	-	-	-	-	-
3	35292541	35356454	jiduilun	No	No	-	-	-	-	-	-	-
3	35398206	35407710	aizaizhan	Yes	Yes	-	-	-	-	-	-	-
3	35439904	35441858	aizaizhan	No	Yes	-	Os-castor	Resistance or Tolerance	Other soil stress tolerance	Mutant	Mycorrhizal symbiosis.	10.1104/pp.108.131540
4	764349	776503	aizaizhan	Yes	Yes	-	-	-	-	-	-	-
4	1640905	1647931	Fengbazhan	Yes	No	-	-	-	-	-	-	-
4	1701868	1731367	aizaizhan	Yes	Yes	-	-	-	-	-	-	-
4	1750754	1754254	Fengaizhan	Yes	No	-	-	-	-	-	-	-
4	1766503	1804093	Changsizhan	Yes	No	-	-	-	-	-	-	-
4	1978482	2025167	Changsizhan	Yes	No	-	-	-	-	-	-	-
4	2043908	2058065	Changsizhan	Yes	Yes	-	-	-	-	-	-	-
4	2280679	2281892	Changsizhan	Yes	Yes	-	-	-	-	-	-	-
4	2282427	2283251	Changsizhan	Yes	Yes	-	-	-	-	-	-	-
4	2380723	2386001	aizaizhan	Yes	Yes	-	-	-	-	-	-	-
4	3078617	3145380	aizaizhan	Yes	Yes	-	-	-	-	-	-	-
4	3933822	3941509	aizaizhan	Yes	Yes	-	-	-	-	-	-	-
4	4152446	4166885	aizaizhan	Yes	Yes	-	-	-	-	-	-	-
4	4298656	4298703	Changsizhan	Yes	Yes	-	-	-	-	-	-	-
4	4399051	4437989	Changsizhan	Yes	Yes	sugary1	sug1	Physiological trait	Eating quality	Mutant	Seed starch biosynthesis.	10.1093/jxb/ern349
4	4754410	4759688	aizaizhan	Yes	Yes	-	-	-	-	-	-	-
4	5294362	5302749	aizaizhan	Yes	Yes	-	-	-	-	-	-	-
4	5702446	5713407	aizaizhan	Yes	Yes	-	-	-	-	-	-	-
4	5782108	5782477	Changsizhan	Yes	Yes	-	-	-	-	-	-	-
4	6560546	6588425	Changsizhan	Yes	Yes	-	-	-	-	-	-	-
4	8229991	8230049	zhaiyeqing8hao	Yes	Yes	-	-	-	-	-	-	-
4	9558860	9560852	28Zhan-ZBS	No	No	-	-	-	-	-	-	-
4	10199154	10199170	Teqing-GAAS	No	No	-	-	-	-	-	-	-
4	12711057	12712762	Changsizhan	Yes	Yes	-	-	-	-	-	-	-
4	13145637	13151056	Changsizhan	Yes	Yes	-	-	-	-	-	-	-
4	13686019	13690010	Changsizhan	Yes	Yes	-	-	-	-	-	-	-
4	13910538	13911217	aizaizhan	Yes	Yes	-	-	-	-	-	-	-
4	15042628	15267963	Teqing-GAAS	Yes	Yes	-	-	-	-	-	-	-
4	16470276	16514472	Changsizhan	Yes	No	-	-	-	-	-	-	-
4	19789817	19802693	aizaizhan	No	Yes	-	-	-	-	-	-	-
4	21205251	21283427	zhaiyeqing8hao	Yes	Yes	-	-	-	-	-	-	-
4	22940387	22971921	Teqing-GAAS	Yes	Yes	Vacuolar Iron Transporter 1	OsVIT1	Physiological trait	Eating quality	Mutant	Fe and Zn translocation. Fe and Zn content in seed.	10.1111/j.1365-313X.2012.05088.x
4	22980032	22987583	Guangchan13	Yes	Yes	betaine aldehyde dehydrogenase 1	OsBADH1	Physiological trait	Seed	Knockdown	grain weight	10.1007/s00122-014-2393-9
4	23087535	23113495	Guangchan13	Yes	Yes	-	-	-	-	-	-	-
4	23338467	23533773	Teqing-GAAS	Yes	Yes	FON2-LIKE CLE PROTEIN 1	FCP1	Morphological trait	Shoot seedling	Overexpression	&quot;malformed shoots by strongly repressing OsPNH1 expression, &quot;	10.1266/ggs.89.87
4	23567307	23799798	Teqing-GAAS	Yes	Yes	dioxygenase for auxin oxidation	DAO	Physiological trait	Sterility	Mutant	Pollen development. Anther dehiscence. Seed development.	10.1016/j.devcel.2013.09.005
4	23813710	23933318	Teqing-GAAS	Yes	Yes	-	-	-	-	-	-	-
4	23970414	24453953	Teqing-GAAS	Yes	Yes	oxidative signal inducible 1	OsOxi1	Resistance or Tolerance	Other stress resistance	Overexpression	Resistance to Magnaporthe oryzae and Xanthomonas oryzae pv oryzae. Reactive oxygen species sensitivity.	10.1093/pcp/pcq132
4	24798078	25074387	Teqing-GAAS	Yes	No	-	-	-	-	-	-	-
4	27208853	27209411	Guangchan13	Yes	Yes	-	-	-	-	-	-	-
4	27367281	27383716	Teqing-GAAS	Yes	Yes	dwarf17	d17	Morphological trait	Root	Mutant	Strigolactone biosynthesis. Crown root length.	10.1007/s00344-011-9228-6
4	27442289	27647505	Teqing-GAAS	Yes	Yes	Plant glutathione peroxidases 1	OsGPX1	Morphological trait	Dwarf	Knockdown	&quot;shorter shoot, lower biomass&quot;	10.1007/s10535-014-0394-9
4	27879183	28283543	zhaiyeqing8hao	Yes	No	Indeterminate domain 10	OsIDD10	Morphological trait	Root	Mutant	Ammonium dependent root development.	10.1111/nph.12075
4	28287858	28312927	zhaiyeqing8hao	Yes	No	-	-	-	-	-	-	-
4	29232362	29232370	aizaizhan	Yes	Yes	-	-	-	-	-	-	-
4	29417062	29420789	zhaiyeqing8hao	Yes	Yes	-	-	-	-	-	-	-
4	29490306	29495754	Qingliuai	Yes	Yes	-	-	-	-	-	-	-
4	29868219	30013074	guichao2hao	No	No	aberrant panicle organization 2	apo2	Morphological trait	Panicle flower	Mutant	Transition from inflorescence meristem to floral meristem. Panicle architecture.	10.1111/j.1365-313X.2011.04781.x
4	30085834	30100685	aizaizhan	No	No	-	-	-	-	-	-	-
4	31400564	31640873	qingerai	Yes	No	-	-	-	-	-	-	-
4	31709299	31722740	qingerai	Yes	No	-	-	-	-	-	-	-
4	31723515	31733428	qingerai	Yes	Yes	-	-	-	-	-	-	-
4	31743671	31836803	qingerai	Yes	No	-	-	-	-	-	-	-
4	31837699	31840367	aizaizhan	Yes	Yes	-	-	-	-	-	-	-
4	31852548	31990300	qingerai	Yes	No	-	-	-	-	-	-	-
4	32010690	32062435	qingerai	Yes	No	-	-	-	-	-	-	-
4	32095167	32237491	qingerai	Yes	No	-	ostgap1	Resistance or Tolerance	Other stress resistance	Overexpression	Regulation of production of phytoalexins and allelochemicals.	10.1074/jbc.M109.036871
4	32937900	33126191	qingerai	Yes	No	-	-	-	-	-	-	-
4	33158718	33505485	qingerai	Yes	No	root meander curling	OsRMC	Resistance or Tolerance	Other soil stress tolerance	Knockdown Overexpression	Fe acquisition.	10.1093/jxb/ert290
4	33585780	33700365	zhaiyeqing8hao	Yes	No	-	-	-	-	-	-	-
4	34901322	35008462	qingerai	No	Yes	-	-	-	-	-	-	-
4	35157422	35171945	zhaiyeqing8hao	Yes	Yes	-	-	-	-	-	-	-
5	657897	659626	28Zhan-ZBS	Yes	No	XA21 Binding Protein 3	XB3	Resistance or Tolerance	Bacterial blight resistance	Knockdown	Resistance to Xanthomonas oryzae pv. oryzae.	10.1105/tpc.106.046730
5	1450184	1450246	jiduilun	No	No	SUMO E3 ligase 1	siz1	Physiological trait	Sterility	Mutant	Anther dehiscence.	10.1111/j.1469-8137.2010.03538.x
5	3074681	3079515	guichao2hao	Yes	Yes	-	-	-	-	-	-	-
5	3255943	3371120	Changsizhan	Yes	Yes	vacuolar pyrophosphatase with H+ translocation activity	chalk5	Morphological trait	Seed	Overexpression	grain chalkiness	10.1038/ng.2923
5	3983576	3987216	28Zhan-ZBS	No	No	-	-	-	-	-	-	-
5	4077359	4111084	28Zhan-ZBS	No	No	-	-	-	-	-	-	-
5	4142876	4155714	Changsizhan	Yes	Yes	-	-	-	-	-	-	-
5	4654470	4659652	Changsizhan	Yes	Yes	-	-	-	-	-	-	-
5	4830346	4832968	qingnongai	Yes	Yes	-	-	-	-	-	-	-
5	4935091	5237808	qingnongai	Yes	Yes	-	-	-	-	-	-	-
5	5383892	5473321	Changsizhan	Yes	No	-	-	-	-	-	-	-
5	5899192	5957179	Changsizhan	Yes	No	Jumonji C domain-containing protein 703	JMJ703	Morphological trait	Culm leaf	Mutant	Dwarfism. Panicle size. Grain size. Leaf angle.	10.1073/pnas.1217020110
5	6282692	6290957	Changsizhan	Yes	Yes	-	-	-	-	-	-	-
5	6326856	6400367	Changsizhan	Yes	Yes	-	-	-	-	-	-	-
5	7632675	7651838	Changsizhan	Yes	No	-	-	-	-	-	-	-
5	7800017	7800681	qingnongai	Yes	Yes	-	-	-	-	-	-	-
5	11650994	11661889	qingnongai	Yes	Yes	-	-	-	-	-	-	-
5	13024421	13055142	Changsizhan	Yes	Yes	-	-	-	-	-	-	-
5	13711288	13973767	Changsizhan	Yes	Yes	-	-	-	-	-	-	-
5	14022775	14141300	Changsizhan	Yes	Yes	-	-	-	-	-	-	-
5	14142181	14142206	28Zhan-ZBS	No	No	-	-	-	-	-	-	-
5	14438899	14447792	Changsizhan	Yes	Yes	-	-	-	-	-	-	-
5	16967660	16974786	zhaiyeqing8hao	Yes	Yes	-	-	-	-	-	-	-
5	17117140	17249139	jiduilun	Yes	Yes	-	-	-	-	-	-	-
5	17284885	17288248	zhaiyeqing8hao	Yes	No	-	-	-	-	-	-	-
5	18386489	18386707	Guangchan13	Yes	Yes	-	-	-	-	-	-	-
5	22601453	22605738	28Zhan-ZBS	No	No	-	-	-	-	-	-	-
5	23121207	23139218	zhaiyeqing8hao	Yes	Yes	-	oszip5	Resistance or Tolerance	Other soil stress tolerance	Mutant	Zn sensitivity.	10.1007/s11103-010-9637-0
5	23498963	23499542	qingerai	Yes	Yes	-	-	-	-	-	-	-
5	23732815	23763353	28Zhan-ZBS	No	No	-	-	-	-	-	-	-
5	24191733	24198202	aizaizhan	Yes	Yes	-	-	-	-	-	-	-
5	24198376	24209879	aizaizhan	Yes	No	-	-	-	-	-	-	-
5	24816622	25290207	jiduilun	Yes	Yes	-	-	-	-	-	-	-
5	26319136	26322426	aizaizhan	Yes	Yes	-	-	-	-	-	-	-
5	27059128	27061244	qingnongai	Yes	Yes	-	-	-	-	-	-	-
5	27154844	27170858	qingnongai	Yes	Yes	-	-	-	-	-	-	-
5	27192910	27198516	qingnongai	Yes	No	-	-	-	-	-	-	-
5	27200999	27202955	qingerai	Yes	Yes	-	-	-	-	-	-	-
5	27223089	27225813	qingerai	Yes	Yes	-	-	-	-	-	-	-
5	27529205	27884643	Teqing-GAAS	Yes	No	glutamate synthase arbuscular	OsGOGAT2	Physiological trait	Root	Others	assimilation of the ammonium	10.1016/j.plaphy.2013.11.029.
6	558325	559209	aizaizhan	Yes	Yes	-	-	-	-	-	-	-
6	651856	816400	zhaiyeqing8hao	Yes	Yes	-	-	-	-	-	-	-
6	1012721	1028115	aizaizhan	Yes	Yes	-	-	-	-	-	-	-
6	1492195	1501807	zhaiyeqing8hao	Yes	Yes	-	-	-	-	-	-	-
6	1669561	1818264	Fengbazhan	Yes	No	5-enolpyruvoylshikimate-3-phosphate (EPSP) synthase	epsps	Physiological trait	Seed	Others	production of seed	10.1111/nph.12428
6	1858829	1878245	aizaizhan	Yes	No	-	-	-	-	-	-	-
6	1892027	1892419	aizaizhan	Yes	No	-	-	-	-	-	-	-
6	1899915	1983224	aizaizhan	No	No	depressed palea1	dp1	Morphological trait	Panicle flower	Mutant	Floral organ number. Palea formation.	10.1016/j.ydbio.2011.08.023
6	1990080	1992706	aizaizhan	No	No	-	-	-	-	-	-	-
6	2194115	2693456	qingerai	No	No	mitogen-activated protein kinase kinase	OsMKK1 (MAPKK)	Resistance or Tolerance	Salinity tolerance	Knockdown	salinity tolerance by regulating OsMPK4	10.1016/j.plantsci.2014.08.007
6	2793671	2802113	aizaizhan	No	Yes	suppressors of lazy1	SOL1	Morphological trait	Shoot seedling	Mutant	&quot;shoot gravitropism, tiller angle, involvement of strigolactones (SLs) biosynthesis&quot;	10.1073/pnas.1411859111
6	2809470	2815509	zhaiyeqing8hao	No	No	Mitogen-activated protein kinase6	OsMAPK6	Others	Others	Knockdown	Regulation of stress response genes.	10.1104/pp.104.057414
6	2886566	2907572	Guangchan13	No	Yes	-	-	-	-	-	-	-
6	2931955	3036788	Guangchan13	No	Yes	RICE FLOWERING LOCUS T 1	RFT1	Physiological trait	Flowering	Natural variation	Flowering time.	10.1371/journal.pone.0075959
6	3076509	3165268	Guangchan13	No	Yes	Starch synthase 1	SS1	Physiological trait	Source activity	Others	&quot; starch biosynthesis in endosperm, chain elongation&quot;	10.1186/1471-2229-14-80
6	3172663	3172691	aizaizhan	No	Yes	OsMADS5	OsMADS5	Morphological trait	Panicle flower	Knockdown	Floral organ formation.	10.1111/j.1365-313X.2009.04101.x
6	3238979	3241228	aizaizhan	No	Yes	-	-	-	-	-	-	-
6	3241678	3242036	Guangchan13	No	Yes	-	-	-	-	-	-	-
6	3252868	3268748	Guangchan13	No	Yes	-	-	-	-	-	-	-
6	3566758	3566770	Fengbazhan	No	No	-	-	-	-	-	-	-
6	3993744	4001918	qingerai	Yes	Yes	anther indehiscence1	aid1	Physiological trait	Sterility	Mutant	Pollen development. Anther dehiscence.	10.1104/pp.104.041459
6	4671918	4672923	zhaiyeqing8hao	Yes	Yes	-	-	-	-	-	-	-
6	4808064	4819220	zhaiyeqing8hao	Yes	Yes	-	-	-	-	-	-	-
6	4842340	4926215	Guangchan13	Yes	Yes	OsARF16	OsARF16	Resistance or Tolerance	Other soil stress tolerance	Mutant	Auxin response in roots. Phosphate starvation tolerance.	10.1111/pce.12001
6	4967881	5102672	Guangchan13	Yes	Yes	-	-	-	-	-	-	-
6	5129542	5194335	Guangchan13	Yes	Yes	-	-	-	-	-	-	-
6	5687546	5687685	Teqing-GAAS	Yes	Yes	OsbZIP46	OsbZIP46	Resistance or Tolerance	Drought tolerance	Dominant negative	Tolerance to drought and osmotic stresses. ABA sensitivity.	10.1104/pp.111.190389
6	6642229	6685583	Teqing-GAAS	Yes	Yes	Low silicon rice 6	lsi6	Resistance or Tolerance	Other soil stress tolerance	Mutant	Si translocation to from root to shoot.	10.1105/tpc.108.059311
6	6696531	6697467	jiduilun	Yes	Yes	amino acid transporter49	OsAAT49	Physiological trait	Source activity	Mutant	Nitrogen content.	10.1007/s11738-012-0995-x
6	6702858	6716746	Teqing-GAAS	Yes	Yes	rice homeobox gene 1a	HOX1a	Morphological trait	Dwarf	Overexpression	Elongation of uppermost internode. Gibberellin sensitivity.	10.1111/j.1744-7909.2011.01075.x
6	6728746	6733935	Teqing-GAAS	Yes	Yes	rice homeobox gene 1a	HOX1a	Morphological trait	Dwarf	Overexpression	Elongation of uppermost internode. Gibberellin sensitivity.	10.1111/j.1744-7909.2011.01075.x
6	6782196	6817501	Teqing-GAAS	Yes	Yes	-	-	-	-	-	-	-
6	6824389	6987054	Teqing-GAAS	Yes	Yes	-	-	-	-	-	-	-
6	6990001	7055096	Teqing-GAAS	Yes	Yes	-	-	-	-	-	-	-
6	7097703	7166449	Teqing-GAAS	Yes	Yes	-	-	-	-	-	-	-
6	7529921	7545628	jiduilun	No	No	rice plasticity 1	RPL1	Others	Others	Mutant	Response to environmental changing. Chromatin modification.	10.1093/mp/ssr091
6	7554507	7593885	Teqing-GAAS	No	No	rice plasticity 1	RPL1	Others	Others	Mutant	Response to environmental changing. Chromatin modification.	10.1093/mp/ssr091
6	7659947	7702521	Changsizhan	No	No	-	-	-	-	-	-	-
6	7707493	7715292	Teqing-GAAS	No	No	-	-	-	-	-	-	-
6	8875611	8903684	Changsizhan	No	No	-	-	-	-	-	-	-
6	8957442	9091966	Changsizhan	No	No	-	-	-	-	-	-	-
6	9100725	9101085	jiduilun	Yes	Yes	-	-	-	-	-	-	-
6	9119040	9337331	Changsizhan	No	No	HSF binding protein 2	OsHSBP2	Resistance or Tolerance	Other stress resistance	Knockdown Overexpression	Heat shock tolerance.	10.1093/jxb/ers245
6	9403229	9406479	Changsizhan	No	No	-	-	-	-	-	-	-
6	9530411	9639508	Changsizhan	No	No	-	-	-	-	-	-	-
6	9655988	9660086	guangqiuai	Yes	Yes	-	-	-	-	-	-	-
6	9774950	10105395	Changsizhan	No	No	-	-	-	-	-	-	-
6	10119103	10141272	guichao2hao	No	No	-	-	-	-	-	-	-
6	10145977	10150637	aizaizhan	No	No	-	-	-	-	-	-	-
6	10187834	10379467	Changsizhan	No	No	Pi9	Pi9	Resistance or Tolerance	Blast resistance	Natural variation	Resistance to Magnaporthe grisea.	10.1534/genetics.105.044891
6	10408945	10684610	Changsizhan	No	No	-	-	-	-	-	-	-
6	10692034	10696127	guichao2hao	No	No	-	-	-	-	-	-	-
6	12049459	12365766	Changsizhan	No	No	-	-	-	-	-	-	-
6	13183619	13201829	aizaizhan	No	No	-	-	-	-	-	-	-
6	13888750	13896638	Changsizhan	No	No	-	-	-	-	-	-	-
6	13936604	14211040	Changsizhan	No	No	Golden2-like 1	OsGLK1	Physiological trait	Source activity	Overexpression	Chloroplast development.	10.1093/pcp/pcp138
6	14223746	14654111	Changsizhan	No	No	non-yellow coloring 3	nyc3	Physiological trait	Source activity	Mutant	Leaf senescence. Chlorophyll degradation.	10.1111/j.1365-313X.2009.03919.x
6	14712775	15010824	Changsizhan	No	No	-	-	-	-	-	-	-
6	16300290	16797226	Changsizhan	No	No	-	-	-	-	-	-	-
6	16828620	16987307	Changsizhan	No	No	-	-	-	-	-	-	-
6	17992950	18005505	Teqing-GAAS	Yes	Yes	-	-	-	-	-	-	-
6	18925530	19162389	Changsizhan	No	No	-	-	-	-	-	-	-
6	19172223	19192094	Changsizhan	Yes	Yes	-	-	-	-	-	-	-
6	21987636	22025116	Teqing-GAAS	Yes	Yes	dwarf35	d35	Morphological trait	Dwarf	Mutant	Dwarfism. Gibberellin biosynthesis.	10.1023/B:PLAN.0000038261.21060.47
6	22120161	22122442	Teqing-GAAS	Yes	Yes	-	-	-	-	-	-	-
6	26281643	26289796	qingnongai	No	No	Vacuolar HD-translocating inorganic pyrophosphatase1	OVP1	Resistance or Tolerance	Cold tolerance	Overexpression	Cold tolerance.	10.1016/j.plaphy.2010.09.014
6	27867638	27944550	Teqing-GAAS	Yes	Yes	-	-	-	-	-	-	-
7	9802	409030	Teqing-GAAS	Yes	Yes	SEMI-ROLLED LEAF1	SRL1	Morphological trait	Culm leaf	Mutant	Lolled leaf. Bulliform cell formation.	10.1104/pp.112.199968
7	496481	497856	kuoyedao	Yes	Yes	-	-	-	-	-	-	-
7	504786	603362	Teqing-GAAS	Yes	Yes	-	-	-	-	-	-	-
7	660683	897986	Teqing-GAAS	Yes	Yes	-	-	-	-	-	-	-
7	1280399	1290004	Fengbazhan	No	No	crown rootless 5	crl5	Morphological trait	Root	Mutant	Crown root development.	10.1111/j.1365-313X.2011.04610.x
7	1495268	1500922	Fengbazhan	No	No	-	-	-	-	-	-	-
7	1538736	1640558	Fengbazhan	No	No	Oryza sativa homeobox 15	OSH15	Morphological trait	Shoot seedling	Overexpression	Shoot organization. Leaf morphology.	10.1006/dbio.2000.9624
7	1687437	1743205	Fengbazhan	No	No	-	-	-	-	-	-	-
7	1779061	1890017	Fengbazhan	No	No	amino acid transporter60	OsAAT60	Physiological trait	Source activity	Mutant	Carbon content.	10.1007/s11738-012-0995-x
7	1890247	2277000	Fengbazhan	No	No	OsSWAP70B	OsSWAP70B	Resistance or Tolerance	Blast resistance	Knockdown	Chitin elicitor-induced defense response. ROS production.	10.1111/j.1365-313X.2011.04874.x
7	2282956	2338134	Fengbazhan	No	No	-	-	-	-	-	-	-
7	3210913	3220512	Guangchan13	No	No	YABBY 1	YAB1	Morphological trait	Dwarf	Overexpression	Dwarfism. Regulation of gibberellin level.	10.1104/pp.107.096586
7	3284222	3338272	aizaizhan	Yes	No	-	-	-	-	-	-	-
7	3396320	3611661	Teqing-GAAS	No	No	wavy leaf 1	waf1	Morphological trait	Shoot seedling	Mutant	Shoot organization. Root development. Floral organ development. Leaf morphology.	10.1104/pp.110.160234
7	3641457	3786145	Teqing-GAAS	No	No	Gibberellin 20-Oxidase 3	OsGA20ox3	Resistance or Tolerance	Bacterial blight resistance	Knockdown Overexpression	Resistance to Magnaporthe oryzae and Xanthomonas oryzae pv. oryzae.	10.1094/MPMI-05-12-0138-R
7	3794205	3846551	Teqing-GAAS	No	No	-	-	-	-	-	-	-
7	3849755	3854510	zhaiyeqing8hao	Yes	Yes	-	-	-	-	-	-	-
7	4013959	4017020	zhaiyeqing8hao	Yes	No	-	-	-	-	-	-	-
7	4566842	4573720	Guangchan13	Yes	Yes	h-type Thioredoxin 1	OsTRXh1	Morphological trait	Shoot seedling	Knockdown Overexpression	Dwarfism with fewer tillers. ABA sensitivity during seed germination and seedling stage. Hydrogen peroxide production under salt stress.	10.1104/pp.111.182808
7	5178923	5534834	Fengaizhan	Yes	No	-	-	-	-	-	-	-
7	5643930	5651898	Fengaizhan	Yes	No	f-carotene desaturase	OsZDS	Physiological trait	Germination dormancy	Mutant	Pre-harvest sprouting.	10.1111/j.1365-313X.2008.03411.x
7	5652326	5759138	Fengaizhan	Yes	No	f-carotene desaturase	OsZDS	Physiological trait	Germination dormancy	Mutant	Pre-harvest sprouting.	10.1111/j.1365-313X.2008.03411.x
7	5762861	5768144	Fengaizhan	Yes	Yes	-	-	-	-	-	-	-
7	6689664	6705275	Fengaizhan	No	No	-	-	-	-	-	-	-
7	6867424	6885579	Changsizhan	No	No	-	-	-	-	-	-	-
7	6942506	6947542	Fengaizhan	No	No	-	-	-	-	-	-	-
7	6948011	6955252	Fengaizhan	No	No	-	-	-	-	-	-	-
7	8550925	8552686	aizaizhan	Yes	Yes	-	-	-	-	-	-	-
7	8626241	8633315	aizaizhan	Yes	Yes	-	-	-	-	-	-	-
7	9214328	9218869	Changsizhan	Yes	No	-	-	-	-	-	-	-
7	9293907	9303230	aizaizhan	Yes	Yes	-	-	-	-	-	-	-
7	9670706	9768951	aizaizhan	Yes	Yes	-	-	-	-	-	-	-
7	9886621	9963111	aizaizhan	Yes	Yes	-	-	-	-	-	-	-
7	13842213	13850782	Changsizhan	No	No	-	-	-	-	-	-	-
7	14527908	14570433	Changsizhan	No	No	-	-	-	-	-	-	-
7	15716516	15755767	Changsizhan	No	No	-	-	-	-	-	-	-
7	15894334	15899432	Teqing-GAAS	No	No	-	-	-	-	-	-	-
7	15919769	15922492	Teqing-GAAS	No	No	-	-	-	-	-	-	-
7	16318499	16321509	Changsizhan	Yes	Yes	-	-	-	-	-	-	-
7	16862314	16872881	zhaiyeqing8hao	Yes	Yes	-	-	-	-	-	-	-
7	16956824	16957375	Teqing-GAAS	Yes	Yes	-	-	-	-	-	-	-
7	16988566	16989041	Teqing-GAAS	Yes	Yes	-	-	-	-	-	-	-
7	17419968	17428704	Changsizhan	Yes	Yes	-	-	-	-	-	-	-
7	17452741	17473443	Teqing-GAAS	Yes	Yes	-	-	-	-	-	-	-
7	17486995	17682775	Changsizhan	No	No	-	-	-	-	-	-	-
7	17803668	17810860	Changsizhan	No	No	-	-	-	-	-	-	-
7	17864465	18084624	Teqing-GAAS	No	No	-	-	-	-	-	-	-
7	18100361	18109455	zhaiyeqing8hao	No	No	-	-	-	-	-	-	-
7	18109460	18109606	zhaiyeqing8hao	Yes	Yes	-	-	-	-	-	-	-
7	18155550	18206881	zhaiyeqing8hao	No	No	Calmodulin-Binding Transcription Factor	oscbt	Resistance or Tolerance	Blast resistance	Mutant	Resistance to Xanthomonas oryzae and Magnaporthe grisea.	10.1007/s10059-009-0081-4
7	18601745	18672005	Fengaizhan	Yes	No	CHD-related gene 729	chr729	Physiological trait	Source activity	Mutant	Dwarfism. Narrowed leaf. Panicle branching. Chlorophyll content. Chromatin modification.	10.1073/pnas.1203148109
7	18716149	18719937	Fengaizhan	Yes	No	calreticulin interacting protein 1	CrtintP1	Resistance or Tolerance	Cold tolerance	Overexpression	Cold tolerance.	10.1007/s00438-007-0220-6
7	18727783	18853124	Fengaizhan	Yes	Yes	calreticulin interacting protein 1	CrtintP1	Resistance or Tolerance	Cold tolerance	Overexpression	Cold tolerance.	10.1007/s00438-007-0220-6
7	18878799	18883911	qingerai	Yes	Yes	-	-	-	-	-	-	-
7	18894365	18954691	Changsizhan	Yes	Yes	-	-	-	-	-	-	-
7	18958087	18962981	qingerai	Yes	Yes	-	-	-	-	-	-	-
7	19255206	19413203	Fengaizhan	Yes	No	Bub1-Related Kinase 1	BRK1	Physiological trait	Sterility	Mutant	Meiosis.	10.1105/tpc.112.105874
7	19432752	19510707	Fengaizhan	Yes	No	-	-	-	-	-	-	-
7	19518507	19605466	Fengaizhan	Yes	Yes	-	-	-	-	-	-	-
7	19617112	19628886	aizaizhan	Yes	Yes	-	-	-	-	-	-	-
7	19689805	19690206	Changsizhan	Yes	Yes	-	-	-	-	-	-	-
7	20056322	20057536	aizaizhan	Yes	Yes	-	-	-	-	-	-	-
7	21295487	21297392	zhaiyeqing8hao	Yes	Yes	-	-	-	-	-	-	-
7	21409407	21411053	aizaizhan	Yes	Yes	-	-	-	-	-	-	-
7	22833628	23155186	aizaizhan	Yes	No	floral organ regulator 1	OsFOR1	Morphological trait	Panicle flower	Knockdown	Regulation of floral organ number.	10.1023/B:PLAN.0000006940.89955.f1
7	23157253	23655953	aizaizhan	Yes	Yes	oswrky78	oswrky78	Morphological trait	Seed	Mutant	Dwarfism. Grain size. Cell elongation.	10.1007/s00425-011-1423-y
7	23705080	24204146	aizaizhan	Yes	Yes	Aspartic protease 65	OsAP65	Physiological trait	Sterility	Mutant	Pollen germination. Pollen tube growth.	10.1093/jxb/ert173
7	24281161	24382028	aizaizhan	Yes	Yes	BENT UPPERMOST INTERNODE1	bui1	Morphological trait	Dwarf	Mutant	Cell division and expansion. Actin organization.	10.1105/tpc.110.081802
7	26718519	26722959	Fengbazhan	No	No	-	-	-	-	-	-	-
7	26808503	26811875	zhaiyeqing8hao	Yes	Yes	-	-	-	-	-	-	-
7	26815601	26928879	Fengbazhan	No	No	-	-	-	-	-	-	-
7	29491599	29634990	aizaizhan	Yes	Yes	Oryza sativa Pseudo-Response Regulator37	OsPRR37	Physiological trait	Flowering	Natural variation	Flowering time.	10.1093/mp/sst088
8	652563	658527	Guangchan13	Yes	Yes	-	-	-	-	-	-	-
8	677290	679024	Guangchan13	No	Yes	OsMADS26	OsMADS26	Others	Others	Overexpression	Pleiotropic developmental defect.	10.1104/pp.107.114256
8	697129	722352	jiduilun	No	Yes	-	-	-	-	-	-	-
8	810726	821560	aizaizhan	Yes	Yes	-	-	-	-	-	-	-
8	840022	843515	jiduilun	Yes	Yes	-	-	-	-	-	-	-
8	848483	945322	jiduilun	No	Yes	pollen semi-sterility1	pss1	Physiological trait	Sterility	Mutant	Pollen fertility. Anther dehiscence.	10.1105/tpc.109.073692
8	1088525	1128858	jiduilun	Yes	Yes	-	-	-	-	-	-	-
8	1205541	1308644	aizaizhan	Yes	Yes	-	-	-	-	-	-	-
8	2287050	2394228	zhaiyeqing8hao	Yes	Yes	-	-	-	-	-	-	-
8	2593140	2793548	zhaiyeqing8hao	Yes	No	-	-	-	-	-	-	-
8	2797137	2797812	zhaiyeqing8hao	Yes	Yes	-	-	-	-	-	-	-
8	2803282	3020109	zhaiyeqing8hao	Yes	No	Oryza sativa transcription factor MYB103 Like	OsMYB103L	Morphological trait	Culm leaf	Knockdown Overexpression	leaf rolling and mechanical strength through cellulose content (regulation of cellulose synthase (CESA) gene expression)	10.1186/1471-2229-14-158
8	6184773	6191430	aizaizhan	No	Yes	-	-	-	-	-	-	-
8	6218496	6290538	aizaizhan	No	Yes	&quot;Zn-regulated transporter, iron (Fe)-regulated transporter-like protein4&quot;	OsZIP4	Resistance or Tolerance	Other soil stress tolerance	Overexpression	Zn transport.	10.1093/jxb/erm147
8	6498676	6501578	aizaizhan	No	Yes	-	-	-	-	-	-	-
8	7135933	7136134	aizaizhan	No	Yes	-	-	-	-	-	-	-
8	7136717	7329870	aizaizhan	No	Yes	-	-	-	-	-	-	-
8	7499173	7538755	aizaizhan	No	Yes	-	-	-	-	-	-	-
8	7550068	7610987	aizaizhan	No	Yes	-	-	-	-	-	-	-
8	7637351	7765347	aizaizhan	No	Yes	-	-	-	-	-	-	-
8	7795864	7804137	aizaizhan	No	Yes	-	-	-	-	-	-	-
8	7872650	7875165	aizaizhan	No	Yes	-	-	-	-	-	-	-
8	8128506	8133131	aizaizhan	No	Yes	-	-	-	-	-	-	-
8	8524210	8525366	Guangchan13	No	Yes	-	-	-	-	-	-	-
8	8593762	8629031	Guangchan13	No	Yes	-	-	-	-	-	-	-
8	8661023	8661499	Guangchan13	No	Yes	-	-	-	-	-	-	-
8	8799740	8803088	Changsizhan	Yes	Yes	-	-	-	-	-	-	-
8	8933639	8933883	Changsizhan	Yes	Yes	-	-	-	-	-	-	-
8	9093800	9125671	qingnongai	No	Yes	-	-	-	-	-	-	-
8	9141616	9164082	Guangchan13	Yes	Yes	-	-	-	-	-	-	-
8	9190862	9191303	qingnongai	No	Yes	-	-	-	-	-	-	-
8	9199545	9212669	qingnongai	No	Yes	-	-	-	-	-	-	-
8	9223694	9303604	qingnongai	No	Yes	-	-	-	-	-	-	-
8	9757657	9771929	aizaizhan	No	Yes	-	-	-	-	-	-	-
8	9832744	9904057	zhaiyeqing8hao	No	Yes	-	-	-	-	-	-	-
8	9931299	9940906	zhaiyeqing8hao	No	Yes	-	-	-	-	-	-	-
8	10132259	10132260	zhaiyeqing8hao	No	Yes	-	-	-	-	-	-	-
8	10205286	10206228	zhaiyeqing8hao	No	Yes	-	-	-	-	-	-	-
8	12796557	12834925	aizaizhan	Yes	Yes	-	-	-	-	-	-	-
8	15264385	15351442	qingnongai	No	Yes	-	-	-	-	-	-	-
8	15975499	16059159	qingnongai	No	Yes	-	-	-	-	-	-	-
8	16151836	16166447	qingnongai	No	Yes	-	-	-	-	-	-	-
8	16286227	16286511	aizaizhan	Yes	Yes	-	-	-	-	-	-	-
8	16307080	16322348	qingnongai	No	Yes	-	-	-	-	-	-	-
8	16779966	16865664	aizaizhan	Yes	Yes	-	-	-	-	-	-	-
8	16871134	16892080	qingnongai	No	Yes	-	-	-	-	-	-	-
8	16902196	16902642	qingnongai	No	Yes	-	-	-	-	-	-	-
8	16952986	16979837	qingnongai	No	Yes	-	-	-	-	-	-	-
8	17154091	17158392	qingerai	Yes	Yes	-	-	-	-	-	-	-
8	17318757	17319363	qingerai	Yes	Yes	-	-	-	-	-	-	-
8	17327694	17366912	qingnongai	No	Yes	-	-	-	-	-	-	-
8	17434461	17448750	qingerai	Yes	Yes	-	-	-	-	-	-	-
8	17452159	17531960	qingnongai	Yes	Yes	-	-	-	-	-	-	-
8	17554713	17555439	qingerai	Yes	Yes	-	-	-	-	-	-	-
8	17597950	17614124	qingnongai	Yes	Yes	-	-	-	-	-	-	-
8	17620356	17630991	qingerai	Yes	Yes	-	-	-	-	-	-	-
8	17662256	17667280	qingnongai	Yes	Yes	-	-	-	-	-	-	-
8	17680476	17690033	qingnongai	Yes	Yes	-	-	-	-	-	-	-
8	17693208	17720962	qingnongai	Yes	Yes	-	-	-	-	-	-	-
8	17722896	17727512	qingerai	Yes	Yes	-	-	-	-	-	-	-
8	17728978	17816695	qingnongai	Yes	Yes	-	-	-	-	-	-	-
8	17826423	17852619	qingnongai	Yes	Yes	-	-	-	-	-	-	-
8	17855709	18026508	qingnongai	Yes	Yes	-	-	-	-	-	-	-
8	18099719	18130685	qingerai	Yes	Yes	-	-	-	-	-	-	-
8	18894913	18896749	qingerai	Yes	Yes	-	-	-	-	-	-	-
8	19558773	19631167	qingerai	No	No	-	-	-	-	-	-	-
8	19936487	19937219	qingerai	Yes	Yes	-	-	-	-	-	-	-
8	20011891	20061080	qingerai	Yes	Yes	-	-	-	-	-	-	-
8	20143412	20147600	qingerai	Yes	Yes	-	-	-	-	-	-	-
8	20156742	20223451	Guangchan13	Yes	Yes	-	-	-	-	-	-	-
8	20312711	20380722	Guangchan13	Yes	Yes	betaine aldehyde dehydrogenase2	Badh2	Physiological trait	Eating quality	Natural variation	Fragrance rice. 2-acetyl-1-pyrroline biosynthesis.	10.1105/tpc.108.058917
8	20395190	20408861	Guangchan13	Yes	Yes	betaine aldehyde dehydrogenase2	Badh2	Physiological trait	Eating quality	Natural variation	Fragrance rice. 2-acetyl-1-pyrroline biosynthesis.	10.1105/tpc.108.058917
8	20551949	20559460	Guangchan13	Yes	Yes	-	-	-	-	-	-	-
8	22029949	22033414	aizaizhan	No	No	-	-	-	-	-	-	-
8	22161947	22627528	Fengbazhan	No	No	germin-like protein1	OsGLP1	Morphological trait	Dwarf	Knockdown Overexpression	Blast resistance. Semi-dwarf.	10.1016/j.bbrc.2010.02.142
8	23314297	23396688	aizaizhan	No	Yes	-	-	-	-	-	-	-
8	23476565	23479313	Changsizhan	No	No	-	-	-	-	-	-	-
8	25405638	25416571	qingerai	Yes	Yes	plant-specific cyclin-dependent kinase??2;1	Orysa;CDKB2;1	Others	Others	Knockdown	Endomitosis. X-ray response.	10.1111/j.1365-313X.2011.04847.x
8	25539038	25539056	aizaizhan	Yes	Yes	-	-	-	-	-	-	-
8	25892719	25895348	Changsizhan	No	No	isoamylase1	OsISA1	Physiological trait	Eating quality	Overexpression	Seed starch content.	10.1104/pp.111.173435
8	26228453	26310360	jiduilun	Yes	Yes	-	-	-	-	-	-	-
8	26763432	26768537	Changsizhan	No	No	-	-	-	-	-	-	-
8	26784458	26786622	aizaizhan	No	Yes	-	-	-	-	-	-	-
8	26874644	26886380	aizaizhan	Yes	Yes	-	-	-	-	-	-	-
8	26895376	26905358	aizaizhan	Yes	Yes	chitin elicitor receptor kinase1	OsCERK1	Resistance or Tolerance	Blast resistance	Knockdown	Chitin-induced defense response.	10.1111/j.1365-313X.2010.04324.x
8	27191157	27200508	aizaizhan	Yes	Yes	-	-	-	-	-	-	-
9	48523	48894	aizaizhan	Yes	Yes	-	-	-	-	-	-	-
9	265775	269621	28Zhan-ZBS	No	No	-	-	-	-	-	-	-
9	3065955	3066026	28Zhan-ZBS	No	No	CONSTANS-LIKE 3	OsCO3	Physiological trait	Flowering	Overexpression	Flowering time under short day condition.	10.1007/s00425-008-0742-0
9	4323146	4345212	Fengbazhan	No	No	-	-	-	-	-	-	-
9	6095092	6118412	Fengbazhan	No	No	-	-	-	-	-	-	-
9	6284488	6458034	Fengbazhan	No	No	Submergence 1A	SUB1A	Morphological trait	Culm leaf	Natural variation	&quot;shoot growth, number of internodes&quot;	10.1007/s00425-014-2100-8
9	6790430	6791367	Fengbazhan	No	No	-	-	-	-	-	-	-
9	6900183	6900536	aizaizhan	No	No	-	-	-	-	-	-	-
9	6903699	6904383	kuoyedao	No	No	-	-	-	-	-	-	-
9	6904691	6926510	kuoyedao	No	No	-	-	-	-	-	-	-
9	7006438	7038346	aizaizhan	No	No	-	-	-	-	-	-	-
9	7093512	7095116	kuoyedao	No	Yes	-	-	-	-	-	-	-
9	7106501	7119448	Changsizhan	Yes	Yes	-	-	-	-	-	-	-
9	7140542	7141828	Changsizhan	No	Yes	-	-	-	-	-	-	-
9	7168946	7196815	kuoyedao	No	No	-	-	-	-	-	-	-
9	7204056	7217600	kuoyedao	Yes	Yes	-	-	-	-	-	-	-
9	7225777	7225866	kuoyedao	No	Yes	-	-	-	-	-	-	-
9	7293708	7300939	Fengaizhan	No	No	-	-	-	-	-	-	-
9	7325428	7328240	Changsizhan	No	No	-	-	-	-	-	-	-
9	7328297	7340404	aizaizhan	No	Yes	-	-	-	-	-	-	-
9	7354692	7471422	Fengaizhan	No	No	-	-	-	-	-	-	-
9	7523122	7640070	Fengaizhan	No	No	-	-	-	-	-	-	-
9	7643329	7645190	Fengaizhan	No	No	-	-	-	-	-	-	-
9	7740337	7780650	Fengaizhan	No	No	-	-	-	-	-	-	-
9	7789189	7799907	Fengaizhan	No	No	-	-	-	-	-	-	-
9	7820071	7820100	Changsizhan	No	Yes	-	-	-	-	-	-	-
9	7821421	7900013	Fengaizhan	No	No	-	OsbZIP71	Resistance or Tolerance	Salinity tolerance	Knockdown Overexpression	Drought and salinity tolerance.	10.1007/s11103-013-0115-3
9	7903333	7924033	Fengaizhan	No	No	embryonic flower 2b	OsEMF2b	Physiological trait	Flowering	Knockdown Overexpression	flowering time	10.1007/s11105-014-0733-1
9	7962484	7967651	Fengaizhan	No	No	-	-	-	-	-	-	-
9	7968056	7972539	Changsizhan	Yes	No	-	-	-	-	-	-	-
9	7991820	7993799	Fengaizhan	No	No	-	-	-	-	-	-	-
9	7995044	8001410	Fengaizhan	No	No	-	-	-	-	-	-	-
9	8049919	8107325	Fengaizhan	No	No	SET domain group protein 724	SDG724	Physiological trait	Flowering	Mutant	Flowering time independent of day length.	10.1105/tpc.112.101436
9	8107830	8108937	Fengaizhan	No	No	-	-	-	-	-	-	-
9	8112745	8120903	Fengaizhan	No	No	-	-	-	-	-	-	-
9	8159413	8202415	Fengaizhan	No	No	-	-	-	-	-	-	-
9	8281669	8304538	Fengaizhan	No	No	-	-	-	-	-	-	-
9	8533771	8538072	Fengaizhan	No	No	-	-	-	-	-	-	-
9	8563862	8566718	aizaizhan	Yes	Yes	-	-	-	-	-	-	-
9	8582631	8623105	Fengaizhan	No	No	-	-	-	-	-	-	-
9	8667697	8683914	Fengaizhan	No	No	-	-	-	-	-	-	-
9	8687149	8690374	Changsizhan	Yes	Yes	-	-	-	-	-	-	-
9	8714716	8727328	Fengaizhan	No	No	-	-	-	-	-	-	-
9	8729827	8731589	Fengaizhan	No	No	-	-	-	-	-	-	-
9	8851121	8862360	Teqing-GAAS	No	No	-	-	-	-	-	-	-
9	8896400	8936626	Fengaizhan	No	No	-	-	-	-	-	-	-
9	8974284	8980276	Fengaizhan	No	No	-	-	-	-	-	-	-
9	9419688	9495010	Fengaizhan	Yes	No	-	-	-	-	-	-	-
9	9503714	9596427	Fengaizhan	Yes	No	-	-	-	-	-	-	-
9	9633641	9929041	Fengaizhan	No	No	-	Pii	Resistance or Tolerance	Blast resistance	Mutant	Resistance to Magnaporthe oryzae.	10.1111/nph.12369
9	9953830	10117610	Fengaizhan	No	No	-	-	-	-	-	-	-
9	10262214	10264210	Changsizhan	Yes	Yes	-	-	-	-	-	-	-
9	10287531	10374512	aizaizhan	No	No	-	-	-	-	-	-	-
9	10484870	10485740	aizaizhan	No	No	-	-	-	-	-	-	-
9	10488418	10488785	zhaiyeqing8hao	No	No	-	-	-	-	-	-	-
9	10494975	10524648	zhaiyeqing8hao	No	No	-	-	-	-	-	-	-
9	10524916	10545115	zhaiyeqing8hao	Yes	Yes	-	-	-	-	-	-	-
9	11430642	11434892	zhaiyeqing8hao	No	No	-	-	-	-	-	-	-
9	11613884	11623065	zhaiyeqing8hao	Yes	Yes	-	-	-	-	-	-	-
9	11951935	11954352	aizaizhan	Yes	Yes	-	-	-	-	-	-	-
9	11989887	11990041	kuoyedao	No	No	-	-	-	-	-	-	-
9	12009400	12009465	Fengaizhan	No	No	-	-	-	-	-	-	-
9	12009525	12179040	Fengaizhan	No	No	polyamine oxidases 7	OsPAO7	Resistance or Tolerance	Other stress resistance	Others	&quot;defense reactions against abiotic/biotic stress via H2O2 production, terminal catabolism-type enzyme&quot;	10.1093/pcp/pcu047
9	12194713	12225162	Fengaizhan	No	No	rice dehydration-responsive element(DRE) binding protein 6	OsDREB6	Resistance or Tolerance	Drought tolerance	Knockdown Overexpression	drought tolerance	10.1007/s12374-013-0480-0
9	13282483	13560656	Changsizhan	Yes	No	-	-	-	-	-	-	-
9	13999572	14011338	jiduilun	Yes	Yes	-	-	-	-	-	-	-
9	14586956	14635703	Fengbazhan	No	No	-	-	-	-	-	-	-
9	14660783	14660931	28Zhan-ZBS	No	No	-	-	-	-	-	-	-
9	14905499	14978213	Fengaizhan	No	No	rice carbon catabolite repressor 4(CCR4)-associated factor 1G	OsCAF1G	Resistance or Tolerance	Salinity tolerance	Others	salinity tolerance	10.1007/s11103-014-0196-7
9	15079069	15125638	Fengbazhan	No	No	-	-	-	-	-	-	-
9	15126094	15130859	Fengbazhan	No	No	-	-	-	-	-	-	-
9	15164093	15167588	28Zhan-ZBS	No	No	-	-	-	-	-	-	-
9	15238027	15334439	28Zhan-ZBS	No	No	cellulose synthase catalytic subunit A9	OsCesA9	Resistance or Tolerance	Lodging resistance	Mutant	Brittle culm. Dwarfism.	10.1104/pp.103.022442
9	15386332	15454436	Fengbazhan	No	No	-	-	-	-	-	-	-
9	15463553	15611618	Fengbazhan	No	No	Wax crystal-sparse leaf2	wsl2	Resistance or Tolerance	Drought tolerance	Mutant	Synthesis of leaf cuticular wax. Drought tolerance. Cuticle permeability.	10.1007/s00425-011-1481-1
9	15656987	15716415	Fengbazhan	No	No	-	-	-	-	-	-	-
9	15764354	15769588	Changsizhan	Yes	Yes	-	-	-	-	-	-	-
9	15822596	15822725	28Zhan-ZBS	No	No	-	-	-	-	-	-	-
9	16278653	16285740	Changsizhan	Yes	Yes	JASMONATE ZIM-domain 8	OsJAZ8	Resistance or Tolerance	Bacterial blight resistance	Overexpression	JA induced resistance to Xanthomonas oryzae pv. oryzae.	10.1093/pcp/pcs145
9	16287699	16336171	28Zhan-ZBS	No	No	DEEPER ROOTING 1	DRO1	Morphological trait	Root	Natural variation	root length density	10.1038/srep05563
9	16340354	16354312	28Zhan-ZBS	No	No	Aldehyde dehydrogenase 7	OsALDH7	Physiological trait	Eating quality	Mutant	Accumulation of oryzamutaic acid A in endosperm.	10.1007/s00425-011-1477-x
9	16358948	16390307	28Zhan-ZBS	No	No	-	-	-	-	-	-	-
9	16405105	16488593	Fengbazhan	No	No	DENSE AND ERECT PANICLES 1	DEP1	Morphological trait	Culm leaf	Knockdown	&quot;wider, shorter leaves, tiller number,&quot;	10.1038/ng.2958
9	16490578	16989954	28Zhan-ZBS	No	No	thermo-sensitive genic male sterility 9-1	TMS 9-1(OsMS1)	Physiological trait	Sterility	Natural variation	pollen fertility	10.1007/s00122-014-2289-8
9	17002144	17202759	Changsizhan	Yes	Yes	basic leucine zipper72	OsbZIP72	Resistance or Tolerance	Drought tolerance	Overexpression	Drought tolerance. ABA sensitivity.	10.1007/s00425-008-0857-3
9	17287938	17612306	Changsizhan	Yes	Yes	a-amylase 3B	Amy3B	Physiological trait	Eating quality	Knockdown	Seed starch content. High temperature-triggered grain chalkiness.	10.1111/j.1467-7652.2012.00741.x
9	17688510	18187378	Changsizhan	Yes	Yes	zinc finger homeodomain class homeobox transcription factor	OsZHD1	Morphological trait	Dwarf	Knockdown Overexpression	dwarfism	10.1007/s00425-013-2009-7
9	18201405	18338709	qingerai	No	No	-	-	-	-	-	-	-
9	18365554	18389926	Teqing-GAAS	Yes	Yes	-	-	-	-	-	-	-
9	18422343	18720838	Changsizhan	No	No	-	-	-	-	-	-	-
9	19170662	19188143	qingerai	Yes	Yes	-	-	-	-	-	-	-
9	19489172	19490179	Changsizhan	No	No	-	-	-	-	-	-	-
9	19504149	19553449	Changsizhan	No	No	-	-	-	-	-	-	-
9	19611649	19612688	Changsizhan	No	No	homologous pairing aberration in rice meiosis 2	PAIR2	Physiological trait	Sterility	Mutant	Germ cell development. Homologous pairing.	10.1007/s00438-003-0934-z
9	19822176	19827899	Teqing-GAAS	Yes	Yes	-	-	-	-	-	-	-
9	20486550	20675155	Guangchan13	Yes	Yes	-	-	-	-	-	-	-
9	20687532	20793264	Guangchan13	Yes	Yes	OsVPS22	OsVPS22	Morphological trait	Shoot seedling	Mutant	Chalky kernel. Seedling lethality.	10.1007/s11033-012-2422-1
9	20843532	20950608	aizaizhan	Yes	Yes	staygreen	sgr	Physiological trait	Source activity	Mutant	Leaf senescence. Chlorophyll degradation.	10.1105/tpc.106.044891
9	20971743	20994954	Guangchan13	Yes	Yes	BROAD-SPECTRUM RESISTANCE 1	BSR1	Resistance or Tolerance	Bacterial blight resistance	Overexpression	Bacterial blight and blast resistance.	10.1111/j.1467-7652.2010.00568.x
9	21028436	21086449	Guangchan13	Yes	Yes	-	-	-	-	-	-	-
9	21097944	21106052	aizaizhan	Yes	Yes	-	-	-	-	-	-	-
9	21129372	21135636	Guangchan13	Yes	Yes	-	-	-	-	-	-	-
9	21135960	21300849	Guangchan13	Yes	Yes	S-like Rnase 4	OsRNS4	Morphological trait	Shoot seedling	Overexpression	Salinity tolerance. Seedling growth.	10.1016/j.plantsci.2013.10.003
9	21334905	21349881	Guangchan13	Yes	Yes	-	-	-	-	-	-	-
9	21397331	21549508	aizaizhan	No	Yes	-	-	-	-	-	-	-
9	22399682	22414505	Guangchan13	No	No	thermo-sensitive chloroplast development 9	TCD9	Morphological trait	Culm leaf	Knockdown	&quot;chloroplast development, thermo-sensitivity albino phenotype&quot;	10.1016/j.plantsci.2013.11.003
9	22453624	22572889	Fengaizhan	No	Yes	-	-	-	-	-	-	-
9	22630986	22641750	jiduilun	No	No	rice authentic His-containing phosphotransfer 2	OsAHP2	Resistance or Tolerance	Salinity tolerance	Knockdown	hypersensitive to salt stress with inhibition shoot growth	10.1104/pp.113.232629
10	180442	222936	28Zhan-ZBS	No	No	-	-	-	-	-	-	-
10	320288	320500	28Zhan-ZBS	No	No	-	-	-	-	-	-	-
10	1086188	1213550	Fengbazhan	No	No	-	-	-	-	-	-	-
10	1214463	1232098	Fengbazhan	Yes	No	-	-	-	-	-	-	-
10	1440924	1480054	Fengbazhan	No	No	Oryza sativa Sec14-nodulin domain protein	OsSNDP1	Morphological trait	Root	Mutant	Root hair elongation.	10.1007/s11103-013-0033-4
10	1944207	1948577	Changsizhan	Yes	No	-	-	-	-	-	-	-
10	1986337	1995622	28Zhan-ZBS	Yes	No	-	-	-	-	-	-	-
10	2128270	2137353	Teqing-GAAS	No	No	-	-	-	-	-	-	-
10	2353645	2355839	jiduilun	No	No	-	-	-	-	-	-	-
10	2385791	2386162	aizaizhan	No	No	-	-	-	-	-	-	-
10	2821355	2829025	28Zhan-ZBS	Yes	Yes	-	-	-	-	-	-	-
10	2887756	3021812	28Zhan-ZBS	Yes	Yes	Oryza sativa Drought-Induced LTP	OsDIL1	Resistance or Tolerance	Drought tolerance	Overexpression	Drought tolerance.	10.1007/s11103-013-0057-9
10	3377752	3377837	28Zhan-ZBS	Yes	No	-	-	-	-	-	-	-
10	3600393	3601165	28Zhan-ZBS	Yes	Yes	-	-	-	-	-	-	-
10	3854827	3908555	28Zhan-ZBS	Yes	Yes	-	-	-	-	-	-	-
10	3993546	3995577	Changsizhan	Yes	No	-	-	-	-	-	-	-
10	3997368	4051007	28Zhan-ZBS	Yes	No	-	-	-	-	-	-	-
10	4051184	4074819	28Zhan-ZBS	No	No	-	-	-	-	-	-	-
10	4075017	4078434	28Zhan-ZBS	Yes	No	-	-	-	-	-	-	-
10	4100051	4100440	28Zhan-ZBS	Yes	No	-	-	-	-	-	-	-
10	4108306	4115145	Changsizhan	No	No	-	-	-	-	-	-	-
10	4235381	4236467	aizaizhan	Yes	Yes	-	-	-	-	-	-	-
10	4252830	4279973	kuoyedao	Yes	Yes	-	-	-	-	-	-	-
10	4292061	4309347	28Zhan-ZBS	No	No	-	-	-	-	-	-	-
10	4345157	4499161	28Zhan-ZBS	No	No	-	-	-	-	-	-	-
10	4508489	4531009	28Zhan-ZBS	No	No	-	-	-	-	-	-	-
10	4565232	4608034	28Zhan-ZBS	No	No	-	-	-	-	-	-	-
10	4647277	4665291	aizaizhan	Yes	Yes	QTL for ultraviolet-B resistance on chromosome 10	qUVR-10	Resistance or Tolerance	Other stress resistance	Natural variation	UV tolerance.	10.1534/genetics.105.044735
10	4678309	4694777	kuoyedao	Yes	Yes	QTL for ultraviolet-B resistance on chromosome 10	qUVR-10	Resistance or Tolerance	Other stress resistance	Natural variation	UV tolerance.	10.1534/genetics.105.044735
10	4717848	4817434	28Zhan-ZBS	No	No	-	-	-	-	-	-	-
10	4860019	4860125	28Zhan-ZBS	No	No	-	-	-	-	-	-	-
10	4860273	4860601	kuoyedao	Yes	Yes	-	-	-	-	-	-	-
10	4875776	4877485	28Zhan-ZBS	No	No	-	-	-	-	-	-	-
10	4900298	4964586	28Zhan-ZBS	No	No	-	-	-	-	-	-	-
10	5189089	5296633	28Zhan-ZBS	No	No	-	-	-	-	-	-	-
10	5346505	5375219	Changsizhan	Yes	No	NAC domain-containing protein 111	OsNAC111	Resistance or Tolerance	Blast resistance	Overexpression	enhanced blast resistance	10.1094/mpmi-03-14-0065-r
10	5385710	5509250	28Zhan-ZBS	Yes	No	-	-	-	-	-	-	-
10	5563002	5589191	28Zhan-ZBS	Yes	No	-	-	-	-	-	-	-
10	5590353	5695848	28Zhan-ZBS	Yes	No	-	-	-	-	-	-	-
10	5700947	5844548	28Zhan-ZBS	Yes	No	-	-	-	-	-	-	-
10	5934956	5949378	28Zhan-ZBS	Yes	No	-	-	-	-	-	-	-
10	5982463	5985473	Changsizhan	Yes	No	-	-	-	-	-	-	-
10	6028132	6119284	Changsizhan	Yes	No	-	-	-	-	-	-	-
10	6184782	6268309	Changsizhan	Yes	No	-	-	-	-	-	-	-
10	6291510	6597125	Fengqingai	Yes	Yes	-	-	-	-	-	-	-
10	6655601	6755655	Teqing-GAAS	Yes	Yes	Spotted leaf 18	OsAT1/Spl18	Resistance or Tolerance	Blast resistance	Mutant	Spotted leaf. Resistance to Magnaporthe grisea and Xanthomonas oryzae pv oryzae.	10.1007/s11103-006-9130-y
10	6804929	6805590	zhaiyeqing8hao	Yes	Yes	-	-	-	-	-	-	-
10	6813072	6885656	Teqing-GAAS	Yes	Yes	-	-	-	-	-	-	-
10	6900068	7133115	Teqing-GAAS	Yes	Yes	-	-	-	-	-	-	-
10	7235348	7464913	Teqing-GAAS	Yes	Yes	-	-	-	-	-	-	-
10	7521532	7705978	Teqing-GAAS	Yes	Yes	-	-	-	-	-	-	-
10	7709204	7960094	Teqing-GAAS	Yes	Yes	-	-	-	-	-	-	-
10	7968501	8220529	Teqing-GAAS	Yes	Yes	-	-	-	-	-	-	-
10	8230105	8691935	Teqing-GAAS	Yes	Yes	-	-	-	-	-	-	-
10	8735546	8822700	Teqing-GAAS	Yes	Yes	-	-	-	-	-	-	-
10	8871500	8986311	Teqing-GAAS	Yes	Yes	-	-	-	-	-	-	-
10	8995859	9099330	Teqing-GAAS	Yes	Yes	-	-	-	-	-	-	-
10	9115360	9466428	Teqing-GAAS	Yes	Yes	-	-	-	-	-	-	-
10	9473206	9476288	28Zhan-ZBS	Yes	No	-	-	-	-	-	-	-
10	9551770	9695910	Teqing-GAAS	Yes	Yes	-	-	-	-	-	-	-
10	11164818	11170058	Guangchan13	Yes	Yes	-	-	-	-	-	-	-
10	11557706	11566761	Teqing-GAAS	Yes	No	-	-	-	-	-	-	-
10	11653709	11656314	Teqing-GAAS	Yes	Yes	-	-	-	-	-	-	-
10	11742762	11752888	Teqing-GAAS	Yes	No	-	-	-	-	-	-	-
10	11804222	11808501	aizaizhan	Yes	No	-	-	-	-	-	-	-
10	11812647	11847494	Teqing-GAAS	Yes	No	-	-	-	-	-	-	-
10	11897552	11910104	Teqing-GAAS	Yes	No	-	-	-	-	-	-	-
10	11910988	11934799	Teqing-GAAS	No	No	-	-	-	-	-	-	-
10	11968897	11978019	Teqing-GAAS	Yes	Yes	-	-	-	-	-	-	-
10	12057747	12105415	Teqing-GAAS	Yes	No	-	-	-	-	-	-	-
10	12146309	12587495	Teqing-GAAS	Yes	Yes	-	-	-	-	-	-	-
10	12615848	12744223	Teqing-GAAS	Yes	Yes	-	-	-	-	-	-	-
10	12787818	12854930	Teqing-GAAS	Yes	No	red chlorophyll catabolite reductase 1	OsRCCR1	Physiological trait	Source activity	Knockdown	Lesion mimic. Leaf senescence.	10.1016/j.jplph.2011.05.026
10	12898409	12911056	Changsizhan	No	No	EREBP1-like gene	EBL1	Morphological trait	Dwarf	Knockdown	Internode elongation.	10.1007/s10529-010-0405-7
10	12931366	12945588	Changsizhan	No	Yes	EREBP1-like gene	EBL1	Morphological trait	Dwarf	Knockdown	Internode elongation.	10.1007/s10529-010-0405-7
10	12983049	13017434	Changsizhan	No	No	SYG1/PHO81/XPR1 domain3	OsSPX3	Resistance or Tolerance	Other soil stress tolerance	Overexpression	Pi-starvation response.	10.1111/j.1744-7909.2009.00834.x
10	13023919	13167011	Changsizhan	No	No	SYG1/PHO81/XPR1 domain3	OsSPX3	Resistance or Tolerance	Other soil stress tolerance	Overexpression	Pi-starvation response.	10.1111/j.1744-7909.2009.00834.x
10	13195019	13357302	Changsizhan	No	Yes	brassinosteroid-deficient dwarf2	brd2	Morphological trait	Dwarf	Mutant	Internode elongation. Leaf angle. Brassinosteroid sensitivity.	10.1105/tpc.105.030973
10	13377626	13673362	Changsizhan	No	Yes	PLASTOCHRON1	pla1	Morphological trait	Dwarf	Mutant	Plastochron and phyllotaxy. Dwarfism.	10.1073/pnas.2636936100
10	13711225	13729551	Teqing-GAAS	No	No	-	-	-	-	-	-	-
10	13802790	13803136	guangchangai3784	Yes	Yes	-	-	-	-	-	-	-
10	13865091	13872162	Teqing-GAAS	No	Yes	-	-	-	-	-	-	-
10	13909039	13914232	Changsizhan	No	Yes	-	-	-	-	-	-	-
10	14036209	14037818	aizaizhan	Yes	Yes	-	-	-	-	-	-	-
10	14796130	14804623	Teqing-GAAS	No	No	-	-	-	-	-	-	-
10	16268066	16292346	aizaizhan	Yes	Yes	-	-	-	-	-	-	-
10	16693083	16870810	zhaiyeqing8hao	Yes	Yes	-	-	-	-	-	-	-
10	17940060	17941709	jiduilun	Yes	Yes	-	-	-	-	-	-	-
10	19288708	19305988	28Zhan-ZBS	Yes	Yes	-	-	-	-	-	-	-
10	19701064	19713875	aizaizhan	Yes	Yes	Nod26-like intrinsic protein 3-1	OsNIP3;1	Physiological trait	Root	Knockdown	facilitation of boron uptake	10.1111/tpj.12511
10	20651981	20729114	Fengbazhan	No	Yes	Mitogen-Activated Protein Kinase Phosphatase6	OsMPK6	Resistance or Tolerance	Bacterial blight resistance	Mutant	Resistance to Xanthomonas oryzae pv. oryzae.	10.1007/s00425-007-0541-z
10	22677093	22677918	zhaiyeqing8hao	Yes	Yes	-	-	-	-	-	-	-
11	131893	150398	aizaizhan	Yes	No	-	-	-	-	-	-	-
11	151422	335364	Changsizhan	Yes	No	DWARF 53	D53	Morphological trait	Culm leaf	Mutant	Tillering dwarf. Tiller bud outgrowth. Strigolactone sensitivity.	&quot;10.1038/nature12870, 10.1038/nature12878&quot;
11	363602	368662	Changsizhan	Yes	No	-	-	-	-	-	-	-
11	369744	401747	Changsizhan	Yes	No	-	-	-	-	-	-	-
11	405996	412522	Changsizhan	Yes	No	-	-	-	-	-	-	-
11	430658	572520	Changsizhan	Yes	No	-	-	-	-	-	-	-
11	680528	714155	Changsizhan	Yes	No	-	-	-	-	-	-	-
11	718688	733499	chaoyangzao18	Yes	No	-	-	-	-	-	-	-
11	1026511	1207528	Changsizhan	Yes	No	-	-	-	-	-	-	-
11	2416925	2421841	zhaiyeqing8hao	Yes	Yes	-	-	-	-	-	-	-
11	2872354	3021024	Teqing-GAAS	Yes	Yes	-	-	-	-	-	-	-
11	3031235	3032685	jiduilun	Yes	Yes	-	-	-	-	-	-	-
11	3084501	3217042	Teqing-GAAS	Yes	Yes	-	-	-	-	-	-	-
11	4342921	4368885	28Zhan-ZBS	Yes	No	-	-	-	-	-	-	-
11	4400853	4402537	28Zhan-ZBS	Yes	No	-	-	-	-	-	-	-
11	4414691	4463676	28Zhan-ZBS	Yes	No	-	-	-	-	-	-	-
11	4524736	4573136	28Zhan-ZBS	No	No	-	-	-	-	-	-	-
11	4574944	4577284	28Zhan-ZBS	No	No	-	-	-	-	-	-	-
11	4596134	4603865	28Zhan-ZBS	No	No	-	-	-	-	-	-	-
11	4612601	4615400	Changsizhan	Yes	Yes	-	-	-	-	-	-	-
11	4679820	4695222	aizaizhan	Yes	No	-	-	-	-	-	-	-
11	4733416	4737255	28Zhan-ZBS	No	No	-	-	-	-	-	-	-
11	4745580	4755673	Fengqingai	Yes	No	-	-	-	-	-	-	-
11	4756794	4760227	28Zhan-ZBS	No	No	-	-	-	-	-	-	-
11	4793216	4796267	28Zhan-ZBS	Yes	No	rice phytoalexin deficient 4	OsPAD4	Resistance or Tolerance	Blast resistance	Knockdown	&quot;wound-induced and JA-dependent bacterial resistance, induction of terpenoid-type phytoalexin momilactone A(MOA) accumulation&quot;	10.1111/tpj.12500
11	4802113	4804765	28Zhan-ZBS	Yes	No	-	-	-	-	-	-	-
11	4814220	4987755	28Zhan-ZBS	No	No	protein disulphide isomerase-like protein 1	PDIL1	Physiological trait	Eating quality	Mutant	Starch biosynthesis.	10.1093/jxb/err262
11	4988929	4990624	28Zhan-ZBS	No	No	-	-	-	-	-	-	-
11	5021199	5022668	28Zhan-ZBS	No	No	-	-	-	-	-	-	-
11	5450094	5454675	28Zhan-ZBS	Yes	No	-	-	-	-	-	-	-
11	5584321	5588992	28Zhan-ZBS	Yes	No	-	-	-	-	-	-	-
11	5599777	5600947	28Zhan-ZBS	Yes	No	-	-	-	-	-	-	-
11	5602726	5634266	28Zhan-ZBS	Yes	No	-	-	-	-	-	-	-
11	5753811	5754109	28Zhan-ZBS	Yes	No	-	-	-	-	-	-	-
11	5940976	5941234	aizaizhan	Yes	Yes	-	-	-	-	-	-	-
11	6100513	6127217	Changsizhan	Yes	No	-	-	-	-	-	-	-
11	6635420	6644755	28Zhan-ZBS	Yes	No	-	-	-	-	-	-	-
11	6652294	6694337	28Zhan-ZBS	Yes	No	-	-	-	-	-	-	-
11	6702907	6703161	aizaizhan	Yes	Yes	-	-	-	-	-	-	-
11	7052547	7052843	Qingliuai	Yes	No	-	-	-	-	-	-	-
11	7081240	7107280	28Zhan-ZBS	Yes	No	-	-	-	-	-	-	-
11	7113352	7118711	28Zhan-ZBS	Yes	No	-	-	-	-	-	-	-
11	7120878	7141206	28Zhan-ZBS	Yes	No	-	-	-	-	-	-	-
11	7200734	7207145	28Zhan-ZBS	Yes	No	short panicle1	sp1	Morphological trait	Seed	Mutant	Panicle elongation. Grain size.	10.1111/j.1365-313X.2009.03799.x
11	7255844	7259492	Teqing-GAAS	Yes	Yes	-	-	-	-	-	-	-
11	7694646	7712518	kuoyedao	Yes	No	-	-	-	-	-	-	-
11	8972302	8981353	dongqiubo	Yes	Yes	-	-	-	-	-	-	-
11	9731545	9734255	jiduilun	Yes	Yes	-	-	-	-	-	-	-
11	9783414	9815795	Changsizhan	Yes	Yes	-	-	-	-	-	-	-
11	9836945	10336811	jiduilun	Yes	Yes	-	-	-	-	-	-	-
11	10359810	10543568	jiduilun	Yes	Yes	-	-	-	-	-	-	-
11	10554249	10559255	jiduilun	Yes	Yes	-	-	-	-	-	-	-
11	10600256	10609066	jiduilun	Yes	Yes	-	-	-	-	-	-	-
11	12546278	12546443	Changsizhan	Yes	Yes	-	-	-	-	-	-	-
11	16117217	16276337	Changsizhan	No	No	-	-	-	-	-	-	-
11	16521519	16531704	kuoyedao	Yes	Yes	-	-	-	-	-	-	-
11	16666970	16667790	aizaizhan	Yes	Yes	-	-	-	-	-	-	-
11	16987645	16996805	Changsizhan	No	No	-	-	-	-	-	-	-
11	16997953	17001680	Changsizhan	Yes	No	-	-	-	-	-	-	-
11	17114865	17133007	Changsizhan	No	No	-	-	-	-	-	-	-
11	17225189	17225254	Changsizhan	Yes	Yes	-	-	-	-	-	-	-
11	17262125	17277959	Changsizhan	Yes	Yes	-	-	-	-	-	-	-
11	17386132	17402923	aizaizhan	Yes	Yes	-	-	-	-	-	-	-
11	17801489	17801584	Changsizhan	Yes	Yes	-	-	-	-	-	-	-
11	17866221	17866400	zhaiyeqing8hao	Yes	Yes	-	-	-	-	-	-	-
11	18269486	18273977	Changsizhan	No	No	-	-	-	-	-	-	-
11	18401568	18424750	Changsizhan	No	No	-	-	-	-	-	-	-
11	18434131	18435962	Changsizhan	Yes	Yes	-	-	-	-	-	-	-
11	18446162	18495461	Changsizhan	No	No	auxin response factor 1	osarf1	Morphological trait	Root	Mutant	Root length. Shoot length. Brassinosteroid sensitivity.	10.1007/s11103-009-9474-1
11	18498852	18533237	Changsizhan	No	No	-	-	-	-	-	-	-
11	18542810	18559965	Changsizhan	Yes	Yes	-	-	-	-	-	-	-
11	18684807	18684839	Changsizhan	Yes	Yes	-	-	-	-	-	-	-
11	18702542	18752386	Changsizhan	Yes	Yes	-	tld1-D	Morphological trait	Dwarf	Mutant	Tillering dwarf. Leaf angel. Drought tolerance. Auxin catabolism.	10.1104/pp.109.146803
11	18792891	18805427	Changsizhan	No	No	-	-	-	-	-	-	-
11	18824465	18851614	Changsizhan	No	No	-	-	-	-	-	-	-
11	18858238	18872382	Changsizhan	No	No	-	-	-	-	-	-	-
11	18920313	18937127	Changsizhan	Yes	Yes	-	-	-	-	-	-	-
11	18949527	19075560	Changsizhan	No	No	-	-	-	-	-	-	-
11	19119590	19125793	dongqiubo	Yes	Yes	-	-	-	-	-	-	-
11	19149720	19153902	Changsizhan	Yes	Yes	-	-	-	-	-	-	-
11	19277918	19324635	28Zhan-ZBS	Yes	No	-	-	-	-	-	-	-
11	19328799	19365138	Fengbazhan	Yes	No	-	-	-	-	-	-	-
11	20246257	20246558	zhaiyeqing8hao	Yes	Yes	-	-	-	-	-	-	-
11	20300346	20300537	kuoyedao	Yes	Yes	-	-	-	-	-	-	-
11	20819176	20822810	zhaiyeqing8hao	Yes	No	-	-	-	-	-	-	-
11	21199594	21201041	kuoyedao	Yes	No	-	-	-	-	-	-	-
11	21266493	21272264	kuoyedao	Yes	No	-	-	-	-	-	-	-
11	21437303	21441356	kuoyedao	Yes	No	-	-	-	-	-	-	-
11	21577748	21577772	jiduilun	Yes	No	-	-	-	-	-	-	-
11	21708581	21708802	jiduilun	Yes	Yes	-	-	-	-	-	-	-
11	21746135	21763434	jiduilun	Yes	No	-	-	-	-	-	-	-
11	22063200	22073457	Teqing-GAAS	Yes	Yes	-	-	-	-	-	-	-
11	22078581	22079027	aizaizhan	Yes	No	-	-	-	-	-	-	-
11	22112337	22130083	Changsizhan	Yes	Yes	Bright-green leaf 1	BGL11(t)	Physiological trait	Source activity	Mutant	Chloroplast development.	10.1007/s13258-013-0094-4
11	22234827	22243786	Changsizhan	Yes	No	-	-	-	-	-	-	-
11	22294745	22295601	Teqing-GAAS	Yes	Yes	-	-	-	-	-	-	-
11	22304683	22334491	Changsizhan	Yes	No	-	-	-	-	-	-	-
11	22334879	22394392	Teqing-GAAS	Yes	Yes	Pb1	Pb1	Resistance or Tolerance	Blast resistance	Natural variation	Blast resistance.	10.1111/j.1365-313X.2010.04348.x
11	22416254	22443711	Changsizhan	Yes	No	-	-	-	-	-	-	-
11	22474119	22487946	aizaizhan	Yes	No	-	-	-	-	-	-	-
11	22583199	22587119	jiduilun	Yes	No	-	-	-	-	-	-	-
11	22600803	22608386	28Zhan-ZBS	No	No	-	-	-	-	-	-	-
11	22648829	22651275	28Zhan-ZBS	No	No	-	-	-	-	-	-	-
11	23147902	23149115	Changsizhan	Yes	No	-	-	-	-	-	-	-
11	23161290	23161636	Changsizhan	Yes	Yes	-	-	-	-	-	-	-
11	23211847	23212358	aizaizhan	Yes	Yes	-	-	-	-	-	-	-
11	23224598	23234603	aizaizhan	Yes	Yes	-	-	-	-	-	-	-
11	23692044	23703834	Guangchan13	Yes	No	-	-	-	-	-	-	-
11	23987354	23987529	aizaizhan	Yes	Yes	-	-	-	-	-	-	-
11	24123860	24144947	aizaizhan	Yes	Yes	-	-	-	-	-	-	-
11	24376760	24433863	Changsizhan	Yes	No	-	-	-	-	-	-	-
11	24507478	24520149	Changsizhan	Yes	Yes	-	-	-	-	-	-	-
11	24522093	24522556	aizaizhan	Yes	No	-	-	-	-	-	-	-
11	24801255	24812255	Fengqingai	Yes	Yes	-	-	-	-	-	-	-
11	25070790	25071776	Changsizhan	Yes	Yes	-	-	-	-	-	-	-
11	25161789	25162395	Fengqingai	Yes	Yes	-	-	-	-	-	-	-
11	25296923	25303648	Changsizhan	Yes	Yes	-	-	-	-	-	-	-
11	25368378	25369863	kuoyedao	Yes	Yes	-	-	-	-	-	-	-
11	25386716	25414870	Changsizhan	Yes	No	-	-	-	-	-	-	-
11	25426057	25427420	Teqing-GAAS	Yes	Yes	-	-	-	-	-	-	-
11	25496712	25505439	Changsizhan	Yes	Yes	-	-	-	-	-	-	-
11	25748153	25788920	Changsizhan	Yes	Yes	-	-	-	-	-	-	-
11	25804233	25813564	aizaizhan	Yes	Yes	-	-	-	-	-	-	-
11	25864175	25868687	Teqing-GAAS	Yes	Yes	-	-	-	-	-	-	-
11	25969043	25979525	Fengqingai	Yes	Yes	-	-	-	-	-	-	-
11	25984016	25984625	Teqing-GAAS	Yes	Yes	-	-	-	-	-	-	-
11	26053449	26053715	zhaiyeqing8hao	Yes	Yes	-	-	-	-	-	-	-
11	26085450	26114547	Changsizhan	Yes	Yes	-	-	-	-	-	-	-
11	26141697	26145787	aizaizhan	Yes	Yes	-	-	-	-	-	-	-
11	26339789	26341103	aizaizhan	Yes	Yes	-	-	-	-	-	-	-
11	26353966	26358277	aizaizhan	Yes	Yes	-	-	-	-	-	-	-
11	26505265	26505369	Changsizhan	Yes	Yes	-	-	-	-	-	-	-
11	26561873	26562296	Changsizhan	Yes	Yes	-	-	-	-	-	-	-
11	26606317	26607232	Changsizhan	Yes	Yes	-	-	-	-	-	-	-
11	26698283	26703151	qingnongai	Yes	Yes	-	-	-	-	-	-	-
11	26911790	26920184	Changsizhan	Yes	Yes	-	-	-	-	-	-	-
11	26929663	26935612	Changsizhan	Yes	Yes	-	-	-	-	-	-	-
11	26938461	26939427	zhaiyeqing8hao	Yes	Yes	-	-	-	-	-	-	-
11	27020870	27126077	Changsizhan	Yes	Yes	-	-	-	-	-	-	-
11	27173309	27181488	zhaiyeqing8hao	Yes	Yes	-	-	-	-	-	-	-
11	27205825	27207217	aizaizhan	Yes	Yes	mitogen-activated protein kinase5	OsMPK5	Resistance or Tolerance	Other disease resistance	Knockdown	Resistance to brown spot pathogen Cochliobolus miyabeanus.	10.1104/pp.109.152702
11	27223676	27225268	Changsizhan	Yes	Yes	-	-	-	-	-	-	-
11	27235304	27252354	aizaizhan	Yes	Yes	-	-	-	-	-	-	-
11	27517199	27520955	Teqing-GAAS	Yes	Yes	Pik-p	Pik-p	Resistance or Tolerance	Blast resistance	Natural variation	Blast resistance.	10.1007/s00122-010-1506-3
11	27568595	27571436	zhaiyeqing8hao	Yes	Yes	-	-	-	-	-	-	-
11	27706604	27709475	Changsizhan	Yes	Yes	-	-	-	-	-	-	-
11	27819001	27836160	Changsizhan	Yes	Yes	-	-	-	-	-	-	-
11	28240255	28240518	zhaiyeqing8hao	Yes	Yes	Rice xylanase inhibitor	RIXI	Resistance or Tolerance	Blast resistance	Others	resistance to Magnaporthe grisea	10.1007/s10658-013-0342-0
11	28285445	28291004	aizaizhan	Yes	Yes	Metallothionein1a	OsMT1a	Resistance or Tolerance	Drought tolerance	Overexpression	Drought tolerance. Zn homeostasis.	10.1007/s11103-009-9466-1
11	28301199	28310292	Changsizhan	Yes	Yes	Metallothionein1a	OsMT1a	Resistance or Tolerance	Drought tolerance	Overexpression	Drought tolerance. Zn homeostasis.	10.1007/s11103-009-9466-1
11	28324156	28330998	Fengqingai	Yes	Yes	-	-	-	-	-	-	-
11	28384583	28391928	Changsizhan	Yes	Yes	-	-	-	-	-	-	-
12	61705	70734	aizaizhan	Yes	No	narrow leaf3	nal3	Morphological trait	Seed	Mutant	Leaf rolling. Bulliform cell size and number. Opened spikelets. Grain size.	10.1111/nph.12231
12	73723	88250	aizaizhan	Yes	Yes	narrow leaf3	nal3	Morphological trait	Seed	Mutant	Leaf rolling. Bulliform cell size and number. Opened spikelets. Grain size.	10.1111/nph.12231
12	246581	263366	aizaizhan	No	No	-	-	-	-	-	-	-
12	297013	323525	28Zhan-ZBS	No	No	-	-	-	-	-	-	-
12	340764	355927	28Zhan-ZBS	No	No	-	-	-	-	-	-	-
12	363331	448304	28Zhan-ZBS	Yes	No	-	-	-	-	-	-	-
12	471110	515553	Changsizhan	No	No	-	-	-	-	-	-	-
12	526823	529045	Changsizhan	Yes	No	-	-	-	-	-	-	-
12	557125	557750	jiduilun	Yes	Yes	-	-	-	-	-	-	-
12	617450	621802	zhaiyeqing8hao	Yes	Yes	-	-	-	-	-	-	-
12	739152	744775	zhaiyeqing8hao	Yes	Yes	-	-	-	-	-	-	-
12	825014	827543	aizaizhan	Yes	Yes	-	-	-	-	-	-	-
12	1191083	1245417	qingerai	Yes	Yes	-	-	-	-	-	-	-
12	3026226	3026230	Changsizhan	Yes	Yes	-	-	-	-	-	-	-
12	3571647	3578522	zhaiyeqing8hao	Yes	No	Al resistance transcription factor 1	art1	Resistance or Tolerance	Other soil stress tolerance	Mutant	Aluminium tolerance. Root elongation in acidic soil.	10.1105/tpc.109.070771
12	4439847	4442503	aizaizhan	Yes	Yes	-	-	-	-	-	-	-
12	7132760	7134817	zhaiyeqing8hao	Yes	Yes	-	-	-	-	-	-	-
12	7382492	7392317	zhaiyeqing8hao	Yes	Yes	-	-	-	-	-	-	-
12	7556922	7966774	Fengaizhan	Yes	Yes	-	-	-	-	-	-	-
12	8027046	8029009	Fengaizhan	Yes	Yes	-	-	-	-	-	-	-
12	8055585	8239970	Fengaizhan	Yes	Yes	-	-	-	-	-	-	-
12	8272967	8278627	Qingliuai	Yes	No	-	-	-	-	-	-	-
12	8407366	8414651	Changsizhan	Yes	Yes	-	-	-	-	-	-	-
12	8811935	8811996	aizaizhan	Yes	Yes	-	-	-	-	-	-	-
12	9474033	9484223	aizaizhan	Yes	Yes	-	-	-	-	-	-	-
12	9978075	9978440	aizaizhan	Yes	Yes	-	-	-	-	-	-	-
12	10218069	10218818	zhaiyeqing8hao	Yes	Yes	-	-	-	-	-	-	-
12	10318512	10320565	zhaiyeqing8hao	Yes	Yes	-	-	-	-	-	-	-
12	10864264	10876444	zhaiyeqing8hao	Yes	Yes	-	-	-	-	-	-	-
12	12118745	12176038	aizaizhan	Yes	Yes	-	-	-	-	-	-	-
12	12386248	12386616	zhaiyeqing8hao	Yes	Yes	-	-	-	-	-	-	-
12	13010902	13011112	aizaizhan	Yes	Yes	-	-	-	-	-	-	-
12	13024334	13283093	Fengaizhan	No	Yes	-	-	-	-	-	-	-
12	13446893	13494617	Fengaizhan	No	Yes	-	-	-	-	-	-	-
12	13544772	13560950	Qingliuai	No	Yes	-	-	-	-	-	-	-
12	13575890	13598627	Fengaizhan	No	Yes	-	-	-	-	-	-	-
12	13606752	13881808	Fengaizhan	No	Yes	-	-	-	-	-	-	-
12	13888739	13944878	Fengaizhan	No	Yes	-	-	-	-	-	-	-
12	13949201	13967027	Fengaizhan	No	Yes	-	-	-	-	-	-	-
12	13971938	13984045	Qingliuai	No	Yes	-	-	-	-	-	-	-
12	14052202	14056527	Fengaizhan	No	Yes	-	-	-	-	-	-	-
12	14058562	14094363	Fengaizhan	No	Yes	-	-	-	-	-	-	-
12	14409360	14417845	zhaiyeqing8hao	Yes	Yes	-	-	-	-	-	-	-
12	14627690	14629095	zhaiyeqing8hao	Yes	Yes	-	-	-	-	-	-	-
12	14752919	14754973	zhaiyeqing8hao	Yes	Yes	-	-	-	-	-	-	-
12	14865050	14866819	zhaiyeqing8hao	Yes	Yes	-	-	-	-	-	-	-
12	14947979	14973854	zhaiyeqing8hao	Yes	No	-	-	-	-	-	-	-
12	15110368	15152321	Guangchan13	Yes	No	-	-	-	-	-	-	-
12	15174494	15184662	qingerai	Yes	No	-	-	-	-	-	-	-
12	15200052	15308053	qingerai	Yes	No	phosphorus-starvation tolerance 1	PSTOL1	Resistance or Tolerance	Other soil stress tolerance	Natural variation	Phosphate uptake.	10.1038/nature11346
12	15310156	15335018	Qingliuai	Yes	No	origin recognition complex3	OsORC3	Morphological trait	Root	Mutant	Lateral root development.	10.1111/tpj.12126
12	15402578	15419663	Qingliuai	Yes	Yes	phosphorus-starvation tolerance 1	PSTOL1	Resistance or Tolerance	Other soil stress tolerance	Natural variation	Phosphate uptake.	10.1038/nature11346
12	15446467	15571761	Qingliuai	Yes	Yes	phosphorus-starvation tolerance 1	PSTOL1	Resistance or Tolerance	Other soil stress tolerance	Natural variation	Phosphate uptake.	10.1038/nature11346
12	15571814	15572246	Qingliuai	Yes	No	-	-	-	-	-	-	-
12	15773309	15784044	Qingliuai	Yes	Yes	-	-	-	-	-	-	-
12	15820196	15896579	Qingliuai	Yes	No	-	-	-	-	-	-	-
12	15959946	15963443	Qingliuai	Yes	Yes	-	-	-	-	-	-	-
12	15973969	16019244	Qingliuai	Yes	Yes	-	-	-	-	-	-	-
12	16143103	16149190	Guangchan13	Yes	No	-	-	-	-	-	-	-
12	16162130	16170623	zhaiyeqing8hao	Yes	No	-	-	-	-	-	-	-
12	16284242	16291774	Qingliuai	Yes	Yes	-	-	-	-	-	-	-
12	16311147	16479200	Qingliuai	Yes	No	-	-	-	-	-	-	-
12	16479745	16524768	qingerai	Yes	No	DECUSSATE	DEC	Morphological trait	Culm leaf	Mutant	Phyllotaxy. Sensitivity to Cytokinin.	10.1111/j.1365-313x.2012.05123.x
12	16535145	16535294	qingerai	Yes	Yes	-	-	-	-	-	-	-
12	16563756	16569602	chaoyangzao18	Yes	Yes	-	-	-	-	-	-	-
12	16656689	16694290	guichao2hao	Yes	No	-	-	-	-	-	-	-
12	16697382	16856354	qingnongai	Yes	Yes	-	-	-	-	-	-	-
12	16982099	16996665	Qingliuai	Yes	No	tapetum determinant like 1A	OsTDL1A	Physiological trait	Sterility	Knockdown	Control of sporocyte number in ovule.	10.1111/j.1365-313X.2008.03426.x
12	17033464	17194270	Qingliuai	Yes	No	-	-	-	-	-	-	-
12	17288696	17297668	qingnongai	Yes	No	-	-	-	-	-	-	-
12	17304162	17331140	kuoyedao	Yes	Yes	-	-	-	-	-	-	-
12	17332304	17404844	qingerai	Yes	No	-	-	-	-	-	-	-
12	17410518	17457104	zhaiyeqing8hao	Yes	No	-	-	-	-	-	-	-
12	17461658	17491967	zhaiyeqing8hao	Yes	No	-	-	-	-	-	-	-
12	17494916	17501546	qingnongai	Yes	No	-	-	-	-	-	-	-
12	17506433	17514332	zhaiyeqing8hao	Yes	No	-	-	-	-	-	-	-
12	17566392	17599902	kuoyedao	No	No	-	-	-	-	-	-	-
12	17608464	17618403	aizaizhan	No	Yes	-	-	-	-	-	-	-
12	17622411	17639337	qingerai	Yes	No	-	-	-	-	-	-	-
12	17779377	17790347	zhaiyeqing8hao	Yes	No	-	-	-	-	-	-	-
12	17870070	17884972	Qingliuai	No	No	-	-	-	-	-	-	-
12	18166781	18178957	28Zhan-ZBS	Yes	No	-	-	-	-	-	-	-
12	18261103	18262071	28Zhan-ZBS	Yes	No	-	-	-	-	-	-	-
12	18275929	18302730	28Zhan-ZBS	No	No	-	-	-	-	-	-	-
12	18331670	18418175	28Zhan-ZBS	No	No	-	-	-	-	-	-	-
12	18421446	18441992	28Zhan-ZBS	No	No	-	-	-	-	-	-	-
12	18563947	18567858	Guangchan13	No	Yes	-	-	-	-	-	-	-
12	18676222	19032272	Guangchan13	Yes	Yes	-	-	-	-	-	-	-
12	19376826	19379463	aizaizhan	Yes	Yes	-	-	-	-	-	-	-
12	19750089	19817315	Changsizhan	No	Yes	-	-	-	-	-	-	-
12	19933129	19933951	kuoyedao	Yes	Yes	-	-	-	-	-	-	-
12	19981245	20002654	kuoyedao	No	Yes	-	-	-	-	-	-	-
12	20004342	20023398	huaNan15	No	No	-	-	-	-	-	-	-
12	20034795	20039110	aizaizhan	Yes	Yes	-	-	-	-	-	-	-
12	20372827	20697779	kuoyedao	No	No	-	-	-	-	-	-	-
12	20764900	20793566	Changsizhan	No	No	-	-	-	-	-	-	-
12	20793954	20795123	Changsizhan	No	No	-	-	-	-	-	-	-
12	20806026	20815627	Changsizhan	No	No	-	-	-	-	-	-	-
12	20863987	20866907	Changsizhan	No	No	-	-	-	-	-	-	-
12	21274898	21480601	huaNan15	Yes	Yes	-	-	-	-	-	-	-
12	21488294	21659423	Changsizhan	No	No	-	-	-	-	-	-	-
12	21662847	21696638	Changsizhan	No	No	-	-	-	-	-	-	-
12	21721514	21886809	Changsizhan	No	No	-	-	-	-	-	-	-
12	21922608	21926759	Changsizhan	No	No	-	-	-	-	-	-	-
12	21998136	22025044	Changsizhan	No	No	siRNA-long-day?specific male-fertility?associated RNA	Psi?LDMAR	Physiological trait	Sterility	Natural variation	Photoperiod-sensitive male sterility	10.1093/mp/sss095
12	22396301	22425264	zhaiyeqing8hao	No	No	-	-	-	-	-	-	-
12	22434283	22446996	aizaizhan	No	No	-	-	-	-	-	-	-
12	22455306	22464597	aizaizhan	No	Yes	-	-	-	-	-	-	-
12	22621430	22633731	zhaiyeqing8hao	No	No	-	-	-	-	-	-	-
12	22674188	22684116	zhaiyeqing8hao	Yes	Yes	-	-	-	-	-	-	-
12	22710549	22789822	zhaiyeqing8hao	No	No	-	-	-	-	-	-	-
12	22848702	22941016	zhaiyeqing8hao	Yes	Yes	-	-	-	-	-	-	-
12	23134434	23138080	Guangchan13	Yes	Yes	-	-	-	-	-	-	-
12	23368854	23409000	zhaiyeqing8hao	No	No	OsHsp23.7	OsHsp23.7	Physiological trait	Germination dormancy	Overexpression	Drought and salinity tolerance. Sensitivity to mannitol and salt during germination stage.	10.1016/j.jplph.2011.12.014
12	24071332	24075888	jiduilun	No	Yes	-	-	-	-	-	-	-
12	24453278	24539700	guangchangai3784	Yes	Yes	-	-	-	-	-	-	-
12	25262108	25269505	jiduilun	Yes	Yes	-	-	-	-	-	-	-
12	26899911	26954998	28Zhan-ZBS	No	No	-	-	-	-	-	-	-
12	26984575	27131325	Fengbazhan	No	No	glutelin precursor mutant4	glup4	Physiological trait	Eating quality	Mutant	Transport of proglutelin from golgi apparaus to vacuole.	10.1104/pp.111.180505
12	27131749	27209516	28Zhan-ZBS	No	No	-	-	-	-	-	-	-
12	27209999	27210425	Teqing-GAAS	Yes	Yes	-	-	-	-	-	-	-
12	27210793	27213247	jiduilun	Yes	Yes	-	-	-	-	-	-	-
12	27214174	27220687	Teqing-GAAS	Yes	Yes	-	-	-	-	-	-	-
12	27262912	27300879	Fengbazhan	No	No	-	-	-	-	-	-	-
12	27316019	27317044	Fengbazhan	No	No	-	-	-	-	-	-	-
12	27325218	27448224	Fengbazhan	No	No	-	-	-	-	-	-	-

## Sheet: HTB-SSW-overlap
GeneID	whether in SSW	whether in HTB	Function annotation
LOC_Os06g33250	N	Y	CDS crooked neck, putative, expressed
LOC_Os04g49440	Y	N	CDS RNA recognition motif containing protein, putative, expressed
LOC_Os12g41640	Y	Y	CDS expressed protein
LOC_Os03g30710	N	Y	CDS retrotransposon protein, putative, Ty3-gypsy subclass
LOC_Os03g37540	N	Y	CDS hypothetical protein
LOC_Os01g53980	Y	Y	CDS IQ calmodulin-binding motif family protein, expressed
LOC_Os11g43300	N	Y	CDS retrotransposon protein, putative, Ty3-gypsy subclass
LOC_Os02g12350	N	Y	CDS histone deacetylase, putative, expressed
LOC_Os11g38150	Y	N	CDS expressed protein
LOC_Os12g03800	Y	N	CDS expressed protein
LOC_Os02g39400	N	Y	CDS isochorismatase family protein, putative, expressed
LOC_Os02g10000	N	Y	CDS zinc-binding protein, putative, expressed
LOC_Os02g47110	Y	Y	CDS ADP-ribosylation factor, putative, expressed
LOC_Os06g18130	N	Y	CDS retrotransposon protein, putative, LINE subclass
LOC_Os03g40970	N	Y	CDS retrotransposon protein, putative, unclassified
LOC_Os01g01460	N	Y	CDS retrotransposon protein, putative, Ty3-gypsy subclass
LOC_Os03g01430	N	Y	CDS hypothetical protein
LOC_Os02g13110	Y	Y	CDS serine/threonine protein phosphatase 2A 55 kDa regulatory subunit B, putative, expressed
LOC_Os12g33810	Y	N	CDS retrotransposon protein, putative, unclassified
LOC_Os08g19110	Y	N	CDS conserved hypothetical protein
LOC_Os10g29130	Y	N	CDS conserved hypothetical protein
LOC_Os07g02470	N	Y	CDS conserved hypothetical protein
LOC_Os09g27670	N	Y	CDS hypothetical protein
LOC_Os06g29830	N	Y	CDS hypothetical protein
LOC_Os02g45054	N	Y	CDS ZOS2-15 - C2H2 zinc finger protein, expressed
LOC_Os11g18990	N	Y	CDS histidine triad family protein, putative, expressed
LOC_Os09g27190	N	Y	CDS RWP-RK domain-containing protein, putative, expressed
LOC_Os02g05090	N	Y	CDS hypothetical protein
LOC_Os09g20790	N	Y	CDS hypothetical protein
LOC_Os04g52720	N	Y	CDS Cupin domain containing protein, expressed
LOC_Os06g22510	N	Y	CDS transposon protein, putative, CACTA, En/Spm sub-class
LOC_Os12g16390	N	Y	CDS retrotransposon protein, putative, unclassified
LOC_Os12g39320	N	Y	CDS DUF221 domain containing protein, expressed
LOC_Os11g28628	Y	N	CDS retrotransposon protein, putative, Ty1-copia subclass
LOC_Os02g15885	N	Y	CDS expressed protein
LOC_Os12g18270	N	Y	CDS retrotransposon protein, putative, unclassified
LOC_Os12g21500	N	Y	CDS exosome complex exonuclease, putative, expressed
LOC_Os04g05180	N	Y	CDS retrotransposon protein, putative, unclassified
LOC_Os09g02450	N	Y	CDS hypothetical protein
LOC_Os03g32190	N	Y	CDS transposon protein, putative, unclassified, expressed
LOC_Os03g34000	N	Y	CDS retrotransposon protein, putative, unclassified
LOC_Os12g03810	Y	N	CDS CAMK_KIN1/SNF1/Nim1_like.37 - CAMK includes calcium/calmodulin depedent protein kinases, expressed
LOC_Os11g36830	N	Y	CDS expressed protein
LOC_Os10g23190	Y	N	CDS transposon protein, putative, unclassified
LOC_Os06g28850	N	Y	CDS retrotransposon, putative, centromere-specific
LOC_Os04g53520	Y	Y	CDS expressed protein
LOC_Os10g02910	N	Y	CDS transposon protein, putative, unclassified, expressed
LOC_Os06g28160	N	Y	CDS conserved hypothetical protein
LOC_Os12g18590	N	Y	CDS conserved hypothetical protein
LOC_Os01g13940	Y	N	CDS expressed protein
LOC_Os12g34160	Y	Y	CDS transposon protein, putative, CACTA, En/Spm sub-class
LOC_Os11g16790	N	Y	CDS transposon protein, putative, CACTA, En/Spm sub-class
LOC_Os01g16130	N	Y	CDS retrotransposon protein, putative, unclassified, expressed
LOC_Os03g12820	N	Y	CDS ATP8, putative, expressed
LOC_Os09g29660	N	Y	CDS white-brown complex homolog protein 11, putative, expressed
LOC_Os11g14930	N	Y	CDS hypothetical protein
LOC_Os06g28590	N	Y	CDS bg55, putative, expressed
LOC_Os04g47240	N	Y	CDS STE_MEKK_ste11_MAP3K.17 - STE kinases include homologs to sterile 7, sterile 11 and sterile 20 from yeast, expressed
LOC_Os04g27800	Y	N	CDS expressed protein
LOC_Os02g07930	Y	N	CDS B-box zinc finger family protein, putative, expressed
LOC_Os01g28400	N	Y	CDS transposon protein, putative, unclassified
LOC_Os09g15100	Y	N	CDS retrotransposon protein, putative, unclassified
LOC_Os09g37180	N	Y	CDS transferase family protein, putative, expressed
LOC_Os06g48450	N	Y	CDS retrotransposon protein, putative, Ty3-gypsy subclass
LOC_Os01g61430	N	Y	CDS HIT zinc finger domain containing protein, expressed
LOC_Os04g46930	Y	Y	CDS serine racemase, putative, expressed
LOC_Os04g26130	N	Y	CDS transposon protein, putative, Mariner sub-class
LOC_Os10g18520	N	Y	CDS hypothetical protein
LOC_Os06g45300	N	Y	CDS serine/threonine-protein kinase HT1, putative, expressed
LOC_Os12g34390	N	Y	CDS conserved hypothetical protein
LOC_Os07g08934	Y	N	CDS expressed protein
LOC_Os10g20240	N	Y	CDS syntaxin 6, N-terminal domain containing protein, expressed
LOC_Os09g29720	N	Y	CDS transposon protein, putative, CACTA, En/Spm sub-class
LOC_Os03g22910	N	Y	CDS hypothetical protein
LOC_Os11g14230	N	Y	CDS uncharacterized protein yqxC, putative, expressed
LOC_Os09g38690	N	Y	CDS transporter family protein, putative, expressed
LOC_Os02g13390	N	Y	CDS hypothetical protein
LOC_Os01g14430	Y	N	CDS DNA binding protein, putative, expressed
LOC_Os04g41310	N	Y	CDS STRUBBELIG-RECEPTOR FAMILY 8 precursor, putative, expressed
LOC_Os08g04510	Y	N	CDS retrotransposon protein, putative, Ty3-gypsy subclass
LOC_Os01g03040	N	Y	CDS expressed protein
LOC_Os01g13310	Y	N	CDS DNA topoisomerase 2, putative
LOC_Os05g48540	N	Y	CDS conserved hypothetical protein
LOC_Os03g02090	Y	N	CDS expressed protein
LOC_Os03g01070	N	Y	CDS retrotransposon protein, putative, unclassified
LOC_Os11g28800	N	Y	CDS retrotransposon protein, putative, Ty3-gypsy subclass
LOC_Os02g36650	Y	N	CDS retrotransposon protein, putative, Ty3-gypsy subclass
LOC_Os03g04760	N	Y	CDS expressed protein
LOC_Os03g20050	N	Y	CDS retrotransposon protein, putative, unclassified
LOC_Os02g02950	Y	N	CDS pentatricopeptide, putative, expressed
LOC_Os10g07270	N	Y	CDS ubiquitin carboxyl-terminal hydrolase 5, putative, expressed
LOC_Os04g06890	N	Y	CDS conserved hypothetical protein
LOC_Os02g32870	N	Y	CDS retrotransposon protein, putative, unclassified
LOC_Os02g32640	Y	Y	CDS expressed protein
LOC_Os11g10060	N	Y	CDS transcriptional corepressor SEUSS, putative
LOC_Os04g48680	Y	N	CDS retrotransposon protein, putative, Ty3-gypsy subclass
LOC_Os07g15610	N	Y	CDS hypothetical protein
LOC_Os03g39820	N	Y	CDS expressed protein
LOC_Os05g06140	N	Y	CDS lipase, putative, expressed
LOC_Os11g34720	Y	N	CDS Ser/Thr protein phosphatase family protein, putative, expressed
LOC_Os06g09930	N	Y	CDS G protein coupled receptor, putative, expressed
LOC_Os01g58034	N	Y
LOC_Os12g09089	Y	N	CDS protein kinase PKN/PRK1, effector, putative, expressed
LOC_Os01g54190	Y	Y	CDS expressed protein
LOC_Os09g02200	N	Y	CDS hypothetical protein
LOC_Os06g02600	N	Y	CDS DAG protein, chloroplast precursor, putative, expressed
LOC_Os09g24390	N	Y	CDS zinc knuckle family protein
LOC_Os04g53240	N	Y	CDS autophagy-related protein, putative, expressed
LOC_Os03g41229	N	Y	CDS expressed protein
LOC_Os09g25460	N	Y	CDS transferase family protein, putative, expressed
LOC_Os02g48964	N	Y	CDS WD-40 repeat family protein, putative, expressed
LOC_Os01g61410	N	Y	CDS NADH-ubiquinone oxidoreductase, mitochondrial precursor, putative, expressed
LOC_Os02g45160	N	Y	CDS aluminum-activated malate transporter, putative, expressed
LOC_Os06g29290	N	Y	CDS pentatricopeptide, putative, expressed
LOC_Os06g03486	N	Y	CDS expressed protein
LOC_Os05g28830	N	Y	CDS PMR5, putative, expressed
LOC_Os04g55070	N	Y	CDS gibberellin 20 oxidase 2, putative
LOC_Os03g26190	N	Y	CDS hypothetical protein
LOC_Os11g39618	N	Y	CDS conserved hypothetical protein
LOC_Os09g13920	N	Y	CDS expressed protein
LOC_Os08g27720	N	Y	CDS pirin, putative, expressed
LOC_Os04g39800	N	Y	CDS hypothetical protein
LOC_Os09g12820	N	Y	CDS retrotransposon protein, putative, Ty3-gypsy subclass
LOC_Os08g43880	N	Y	CDS expressed protein
LOC_Os06g27550	N	Y	CDS hypothetical protein
LOC_Os08g06300	N	Y	CDS transposon protein, putative, unclassified
LOC_Os07g29794	N	Y	CDS calmodulin binding heat shock protein, putative, expressed
LOC_Os02g43800	Y	Y	CDS retrotransposon protein, putative, Ty3-gypsy subclass
LOC_Os10g14020	N	Y	CDS TPD1, putative, expressed
LOC_Os10g06650	N	Y	CDS transposon protein, putative, CACTA, En/Spm sub-class
LOC_Os06g43700	Y	Y	CDS transmembrane amino acid transporter protein, putative, expressed
LOC_Os06g42790	Y	Y	CDS hydrolase, NUDIX family, domain containing protein, expressed
LOC_Os04g39770	N	Y	CDS expressed protein
LOC_Os10g18450	N	Y	CDS expressed protein
LOC_Os07g36465	Y	N	CDS vacuolar ATP synthase subunit H, putative, expressed
LOC_Os03g37060	N	Y	CDS transposon protein, putative, Mutator sub-class
LOC_Os01g12120	N	Y	CDS hypothetical protein
LOC_Os01g06210	N	Y	CDS gibberellin receptor GID1L2, putative
LOC_Os03g62224	N	Y	CDS hypothetical protein
LOC_Os09g09630	Y	Y	CDS WRKY DNA-binding domain containing protein, expressed
LOC_Os02g13890	N	Y	CDS FYVE zinc finger domain containing protein, expressed
LOC_Os07g14000	N	Y	CDS retrotransposon protein, putative, unclassified
LOC_Os06g30080	N	Y	CDS retrotransposon protein, putative, Ty3-gypsy subclass
LOC_Os12g22880	N	Y	CDS hypothetical protein
LOC_Os06g32740	N	Y	CDS OsSCP35 - Putative Serine Carboxypeptidase homologue
LOC_Os02g02520	N	Y	CDS expressed protein
LOC_Os01g29280	N	Y	CDS expressed protein
LOC_Os11g01320	N	Y	CDS expressed protein
LOC_Os02g34950	N	Y	CDS ATP binding protein, putative, expressed
LOC_Os08g34000	N	Y	CDS glycosyl transferase family 1 protein, putative
LOC_Os01g56600	N	Y	CDS signal recognition particle 54 kDa protein, putative, expressed
LOC_Os01g01130	N	Y	CDS snurportin-1, putative, expressed
LOC_Os07g11460	Y	Y	CDS retrotransposon protein, putative, unclassified
LOC_Os12g35430	N	Y	CDS transposon protein, putative, unclassified
LOC_Os04g55030	N	Y	CDS cullin, putative, expressed
LOC_Os11g04281	N	Y	CDS zinc finger, C3HC4 type domain containing protein
LOC_Os07g29630	N	Y	CDS SNF7 domain containing protein, putative, expressed
LOC_Os11g02030	N	Y	CDS retrotransposon protein, putative, unclassified
LOC_Os01g20030	Y	N	CDS conserved hypothetical protein
LOC_Os11g27390	N	Y	CDS hypothetical protein
LOC_Os05g43400	N	Y	CDS hypothetical protein
LOC_Os12g41190	Y	N	CDS tetratricopeptide repeat domain containing protein, expressed
LOC_Os11g06420	N	Y	CDS OsFBT13 - F-box and tubby domain containing protein, expressed
LOC_Os10g12110	N	Y	CDS transposon protein, putative, CACTA, En/Spm sub-class
LOC_Os12g17580	Y	N	CDS retrotransposon protein, putative, unclassified
LOC_Os01g16860	N	Y	CDS AGO4-2, putative, expressed
LOC_Os09g34846	Y	N
LOC_Os06g45830	N	Y	CDS expressed protein
LOC_Os04g58290	N	Y	CDS retrotransposon protein, putative, Ty1-copia subclass
LOC_Os10g37260	N	Y	CDS fringe-related protein, putative, expressed
LOC_Os02g18340	N	Y	CDS retrotransposon protein, putative, Ty3-gypsy subclass
LOC_Os10g26800	N	Y	CDS hypothetical protein
LOC_Os06g25310	N	Y	CDS retrotransposon protein, putative, Ty1-copia subclass
LOC_Os03g12990	N	Y	CDS phytosulfokines precursor, putative, expressed
LOC_Os01g12810	N	Y	CDS retrotransposon protein, putative, unclassified, expressed
LOC_Os09g04120	Y	Y	CDS hypothetical protein
LOC_Os07g15860	N	Y	CDS hypothetical protein
LOC_Os01g31760	N	Y	CDS acyl-ACP thioesterase, putative
LOC_Os10g37120	N	Y	CDS transposon protein, putative, unclassified
LOC_Os10g30870	N	Y	CDS expressed protein
LOC_Os10g12720	N	Y	CDS retrotransposon protein, putative, unclassified, expressed
LOC_Os06g02630	N	Y	CDS retrotransposon protein, putative, Ty3-gypsy subclass, expressed
LOC_Os09g15780	N	Y	CDS expressed protein
LOC_Os03g11910	N	Y	CDS DnaK family protein, putative, expressed
LOC_Os12g18140	N	Y	CDS superkiller viralicidic activity 2-like 2, putative, expressed
LOC_Os07g42650	Y	N	CDS expressed protein
LOC_Os10g42210	Y	N	CDS enoyl-CoA-hydratase, putative, expressed
LOC_Os08g06240	N	Y	CDS MYB family transcription factor, putative, expressed
LOC_Os10g26370	N	Y	CDS transposon protein, putative, CACTA, En/Spm sub-class
LOC_Os12g35800	N	Y	CDS retrotransposon protein, putative, Ty1-copia subclass
LOC_Os09g27310	N	Y	CDS retrotransposon protein, putative, unclassified
LOC_Os07g02360	N	Y	CDS expressed protein
LOC_Os12g22270	N	Y	CDS conserved hypothetical protein
LOC_Os10g42464	Y	N	CDS retrotransposon protein, putative, Ty3-gypsy subclass
LOC_Os06g47050	N	Y	CDS hypothetical protein
LOC_Os12g39070	N	Y	CDS TATA-binding protein, putative, expressed
LOC_Os02g44390	N	Y	CDS retrotransposon protein, putative, unclassified
LOC_Os12g43640	N	Y	CDS receptor-like protein kinase HAIKU2 precursor, putative, expressed
LOC_Os11g25210	Y	N	CDS retrotransposon protein, putative, unclassified
LOC_Os01g29270	N	Y	CDS retrotransposon protein, putative, unclassified
LOC_Os08g05080	N	Y	CDS hypothetical protein
LOC_Os01g70520	N	Y	CDS Os1bglu5 - beta-glucosidase homologue, similar to G. max isohydroxyurate hydrolase, expressed
LOC_Os09g22340	N	Y	CDS retrotransposon protein, putative, unclassified
LOC_Os01g45960	Y	N	CDS hydrolase, alpha/beta fold family domain containing protein, expressed
LOC_Os05g43290	Y	Y	CDS hypothetical protein
LOC_Os01g67280	N	Y	CDS hypothetical protein
LOC_Os01g54440	N	Y	CDS expressed protein
LOC_Os06g45690	N	Y	CDS symbiosis-related disease resistance protein, putative, expressed
LOC_Os01g10219	N	Y
LOC_Os08g07450	N	Y	CDS glutaredoxin protein, putative
LOC_Os04g45360	Y	Y	CDS retrotransposon protein, putative, unclassified
LOC_Os10g04570	Y	N	CDS conserved hypothetical protein
LOC_Os04g48540	N	Y	CDS dihydrodipicolinate synthase, chloroplast precursor, putative
LOC_Os02g17550	N	Y	CDS transposon protein, putative, unclassified
LOC_Os12g39870	N	Y	CDS expressed protein
LOC_Os12g01120	N	Y	CDS homeobox domain containing protein
LOC_Os06g46910	N	Y	CDS ZOS6-07 - C2H2 zinc finger protein, expressed
LOC_Os01g58500	N	Y	CDS expressed protein
LOC_Os03g49860	N	Y	CDS hypothetical protein
LOC_Os05g09290	Y	Y	CDS hypothetical protein
LOC_Os05g40840	Y	N	CDS hypothetical protein
LOC_Os09g07880	N	Y	CDS retrotransposon protein, putative, Ty3-gypsy subclass
LOC_Os09g18220	N	Y	CDS transposon protein, putative, CACTA, En/Spm sub-class
LOC_Os01g55110	Y	N	CDS RING-H2 finger protein, putative, expressed
LOC_Os01g04430	Y	Y	CDS conserved hypothetical protein
LOC_Os02g43750	N	Y	CDS transcription initiation factor, putative, expressed
LOC_Os08g41400	N	Y	CDS expressed protein
LOC_Os12g13610	N	Y	CDS CHIT9 - Chitinase family protein precursor, putative, expressed
LOC_Os10g18180	N	Y	CDS retrotransposon protein, putative, unclassified
LOC_Os12g14740	Y	N	CDS retrotransposon protein, putative, Ty1-copia subclass
LOC_Os09g12900	N	Y	CDS hypothetical protein
LOC_Os11g06230	N	Y	CDS expressed protein
LOC_Os05g43870	Y	N	CDS myosin heavy chain-related, putative, expressed
LOC_Os03g02100	Y	N	CDS valyl-tRNA synthetase, putative, expressed
LOC_Os07g04960	N	Y	CDS app1, putative, expressed
LOC_Os02g52920	N	Y	CDS emp24/gp25L/p24 family protein, putative, expressed
LOC_Os09g20120	N	Y	CDS transposon protein, putative, CACTA, En/Spm sub-class
LOC_Os08g08250	N	Y	CDS expressed protein
LOC_Os09g30412	Y	Y	CDS heat shock protein, putative, expressed
LOC_Os03g24380	N	Y	CDS glutathione peroxidase domain containing protein, expressed
LOC_Os02g35347	N	Y	CDS RING-H2 finger protein ATL3F, putative
LOC_Os09g19670	N	Y	CDS retrotransposon protein, putative, unclassified
LOC_Os09g33920	N	Y	CDS expressed protein
LOC_Os06g05960	N	Y	CDS hypothetical protein
LOC_Os01g25230	N	Y	CDS conserved hypothetical protein
LOC_Os11g12370	N	Y	CDS hypothetical protein
LOC_Os09g10310	Y	N	CDS retrotransposon protein, putative, Ty3-gypsy subclass
LOC_Os03g24430	N	Y	CDS cytokinin-O-glucosyltransferase 3, putative
LOC_Os02g21220	N	Y	CDS hypothetical protein
LOC_Os12g24080	N	Y	CDS HECT-domain domain containing protein, expressed
LOC_Os09g23880	N	Y	CDS transposon protein, putative, CACTA, En/Spm sub-class
LOC_Os05g51760	Y	Y	CDS transposon protein, putative, CACTA, En/Spm sub-class
LOC_Os05g30860	N	Y	CDS expressed protein
LOC_Os03g53530	N	Y	CDS WD domain, G-beta repeat domain containing protein, expressed
LOC_Os03g20700	N	Y	CDS magnesium-chelatase, putative, expressed
LOC_Os11g14570	N	Y	CDS expressed protein
LOC_Os07g07610	Y	Y	CDS RNA polymerase subunit, putative, expressed
LOC_Os07g03400	N	Y	CDS transposon protein, putative, unclassified
LOC_Os11g29240	N	Y	CDS expressed protein
LOC_Os09g38790	N	Y	CDS ZOS9-19 - C2H2 zinc finger protein, expressed
LOC_Os01g27580	N	Y	CDS transposon protein, putative, Pong sub-class
LOC_Os03g01490	N	Y	CDS expressed protein
LOC_Os04g32440	Y	N	CDS retrotransposon protein, putative, unclassified
LOC_Os04g53640	N	Y	CDS peroxidase precursor, putative, expressed
LOC_Os03g08870	N	Y	CDS expressed protein
LOC_Os09g19720	N	Y	CDS expressed protein
LOC_Os03g33550	N	Y	CDS hypothetical protein
LOC_Os10g06200	N	Y	CDS retrotransposon protein, putative, unclassified
LOC_Os08g39240	Y	N	CDS OsWAK76 - OsWAK receptor-like cytoplasmic kinase OsWAK-RLCK, expressed
LOC_Os11g14670	N	Y	CDS transposon protein, putative, CACTA, En/Spm sub-class
LOC_Os11g07020	N	Y	CDS fructose-bisphospate aldolase isozyme, putative, expressed
LOC_Os01g09340	N	Y	CDS hypothetical protein
LOC_Os01g05010	N	Y	CDS mitochondrial glycoprotein, putative, expressed
LOC_Os05g30840	N	Y	CDS retrotransposon protein, putative, unclassified
LOC_Os02g12420	Y	Y	CDS receptor-like protein kinase precursor, putative, expressed
LOC_Os12g14190	N	Y	CDS transposon protein, putative, CACTA, En/Spm sub-class
LOC_Os06g09390	Y	N	CDS AP2 domain containing protein, expressed
LOC_Os11g37610	Y	N	CDS hypothetical protein
LOC_Os03g07290	Y	Y	CDS structural constituent of ribosome, putative, expressed
LOC_Os01g07760	N	Y	CDS phospholipase D, putative, expressed
LOC_Os01g49450	Y	Y	CDS retrotransposon protein, putative, unclassified
LOC_Os07g15140	N	Y	CDS transposon protein, putative, CACTA, En/Spm sub-class
LOC_Os10g16490	N	Y	CDS retrotransposon protein, putative, unclassified
LOC_Os01g59450	Y	N	CDS ZOS1-13 - C2H2 zinc finger protein, expressed
LOC_Os08g35400	N	Y	CDS hypothetical protein
LOC_Os01g73210	Y	Y	CDS hypothetical protein
LOC_Os08g03980	Y	N	CDS retrotransposon protein, putative, unclassified
LOC_Os01g12550	Y	Y	CDS expressed protein
LOC_Os01g31810	N	Y	CDS RNA recognition motif containing protein, putative, expressed
LOC_Os11g32369	Y	N	CDS expressed protein
LOC_Os02g30120	Y	N	CDS retrotransposon protein, putative, unclassified
LOC_Os09g17540	N	Y	CDS OsFBX322 - F-box domain containing protein, expressed
LOC_Os07g03870	N	Y	CDS receptor like protein kinase, putative, expressed
LOC_Os03g05650	Y	N	CDS expressed protein
LOC_Os06g02270	N	Y	CDS conserved hypothetical protein
LOC_Os01g62320	N	Y	CDS retrotransposon protein, putative, unclassified
LOC_Os01g28020	N	Y	CDS retrotransposon protein, putative, Ty3-gypsy subclass
LOC_Os11g09735	N	Y	CDS expressed protein
LOC_Os10g38950	N	Y	CDS CGMC_MAPKCMGC_2_ERK.14 - CGMC includes CDA, MAPK, GSK3, and CLKC kinases, expressed
LOC_Os12g32814	N	Y	CDS pleiotropic drug resistance protein 3, putative, expressed
LOC_Os04g56250	N	Y	CDS OsFBX152 - F-box domain containing protein, expressed
LOC_Os06g16110	N	Y	CDS conserved hypothetical protein
LOC_Os06g40260	Y	N	CDS retrotransposon protein, putative, Ty3-gypsy subclass
LOC_Os03g29584	N	Y	CDS hypothetical protein
LOC_Os08g05920	N	Y	CDS retrotransposon protein, putative, unclassified
LOC_Os03g11690	Y	N	CDS PPR repeat containing protein, expressed
LOC_Os01g71800	Y	Y	CDS lecithin cholesterol acyltransferase, putative
LOC_Os11g42440	Y	N	CDS expressed protein
LOC_Os07g03690	N	Y	CDS SCP-like extracellular protein
LOC_Os11g11694	Y	N	CDS retrotransposon protein, putative, unclassified, expressed
LOC_Os01g74410	Y	Y	CDS MYB family transcription factor, putative, expressed
LOC_Os02g15040	Y	N	CDS hypothetical protein
LOC_Os06g38960	N	Y	CDS expressed protein
LOC_Os03g35470	N	Y	CDS hypothetical protein
LOC_Os03g24080	N	Y	CDS hypothetical protein
LOC_Os10g01134	N	Y	CDS OsSCP46 - Putative Serine Carboxypeptidase homologue, expressed
LOC_Os06g44760	N	Y	CDS hypothetical protein
LOC_Os01g06360	N	Y	CDS transposon protein, putative, unclassified
LOC_Os01g71549	N	Y	CDS hypothetical protein
LOC_Os10g35750	N	Y	CDS pentatricopeptide, putative, expressed
LOC_Os12g14948	Y	N
LOC_Os04g25950	N	Y	CDS retrotransposon protein, putative, unclassified
LOC_Os02g30114	Y	N	CDS expressed protein
LOC_Os12g42040	N	Y	CDS OsWAK126 - OsWAK receptor-like protein kinase, expressed
LOC_Os11g03220	N	Y	CDS RNA binding protein, putative
LOC_Os04g02200	Y	N	CDS retrotransposon protein, putative, unclassified
LOC_Os01g04790	N	Y	CDS retrotransposon protein, putative, unclassified
LOC_Os06g32880	N	Y	CDS retrotransposon protein, putative, Ty3-gypsy subclass
LOC_Os09g20110	N	Y	CDS hypothetical protein
LOC_Os10g12090	N	Y	CDS conserved hypothetical protein
LOC_Os06g39746	Y	Y
LOC_Os08g06180	N	Y	CDS reticuline oxidase precursor, putative
LOC_Os09g38410	N	Y	CDS sialin, putative, expressed
LOC_Os08g13060	N	Y	CDS MBTB22 - Bric-a-Brac, Tramtrack, Broad Complex BTB domain with Meprin and TRAF Homology MATH domain, expressed
LOC_Os12g19350	N	Y	CDS expressed protein
LOC_Os05g09230	N	Y	CDS transposon protein, putative, CACTA, En/Spm sub-class
LOC_Os08g18950	Y	N	CDS transposon protein, putative, unclassified
LOC_Os03g09880	N	Y	CDS AIR12, putative, expressed
LOC_Os11g26940	N	Y	CDS retrotransposon protein, putative, unclassified
LOC_Os03g09120	N	Y	CDS expressed protein
LOC_Os07g23060	N	Y	CDS retrotransposon protein, putative, Ty3-gypsy subclass
LOC_Os01g64480	N	Y	CDS harpin-induced protein 1 domain containing protein, expressed
LOC_Os07g18158	Y	Y	CDS aldehyde oxidase, putative, expressed
LOC_Os05g43810	Y	N	CDS conserved hypothetical protein
LOC_Os09g22280	N	Y	CDS expressed protein
LOC_Os08g39150	Y	N	CDS expressed protein
LOC_Os12g26370	N	Y	CDS retrotransposon protein, putative, Ty1-copia subclass
LOC_Os06g45530	N	Y	CDS retrotransposon protein, putative, Ty3-gypsy subclass
LOC_Os08g28290	Y	N	CDS retrotransposon protein, putative, unclassified
LOC_Os01g04440	Y	Y	CDS conserved hypothetical protein
LOC_Os01g55650	Y	Y	CDS phospholipase, patatin family, putative, expressed
LOC_Os10g39910	N	Y	CDS expressed protein
LOC_Os07g20440	N	Y	CDS retrotransposon protein, putative, unclassified
LOC_Os04g47912	N	Y	CDS expressed protein
LOC_Os06g44290	N	Y	CDS retrotransposon protein, putative, Ty1-copia subclass
LOC_Os02g43594	N	Y	CDS MSP domain containing protein, putative, expressed
LOC_Os10g15270	N	Y	CDS retrotransposon protein, putative, unclassified
LOC_Os07g17150	Y	Y	CDS transposon protein, putative, CACTA, En/Spm sub-class
LOC_Os05g09640	N	Y	CDS uncharacterized protein At4g06744 precursor, putative
LOC_Os08g43030	N	Y	CDS retrotransposon protein, putative, unclassified
LOC_Os06g06740	Y	Y	CDS MYB family transcription factor, putative, expressed
LOC_Os11g18610	N	Y	CDS transposon protein, putative, unclassified
LOC_Os10g05770	N	Y	CDS hypothetical protein
LOC_Os10g42650	Y	N	CDS retrotransposon protein, putative, unclassified, expressed
LOC_Os06g23230	N	Y	CDS transposon protein, putative, unclassified
LOC_Os07g06850	Y	N	CDS gibberellin receptor GID1L2, putative, expressed
LOC_Os04g02480	N	Y	CDS NBS-LRR, putative
LOC_Os01g02690	N	Y	CDS resistance-related receptor-like kinase, putative
LOC_Os04g40330	N	Y	CDS OsFBX141 - F-box domain containing protein, expressed
LOC_Os09g03840	Y	Y	CDS retrotransposon protein, putative, Ty3-gypsy subclass
LOC_Os08g20160	Y	N	CDS SWIM zinc finger family protein, putative
LOC_Os06g43740	Y	Y	CDS OsFBX201 - F-box domain containing protein
LOC_Os07g39450	N	Y	CDS conserved hypothetical protein
LOC_Os12g15510	N	Y	CDS hypothetical protein
LOC_Os10g07546	N	Y	CDS hypothetical protein
LOC_Os09g01590	N	Y	CDS triacylglycerol lipase 1 precursor, putative, expressed
LOC_Os09g21430	Y	N	CDS ZOS9-05 - C2H2 zinc finger protein
LOC_Os04g34910	Y	N	CDS expressed protein
LOC_Os09g03100	N	Y	CDS retrotransposon protein, putative, Ty3-gypsy subclass
LOC_Os01g65690	N	Y	CDS 4,5-DOPA dioxygenase extradiol, putative, expressed
LOC_Os03g17180	N	Y	CDS ABC transporter, ATP-binding protein, putative, expressed
LOC_Os12g15530	N	Y	CDS retrotransposon protein, putative, unclassified, expressed
LOC_Os04g27320	Y	N	CDS transposon protein, putative, unclassified
LOC_Os01g58039	N	Y	CDS uncharacterized protein ycf70, putative, expressed
LOC_Os09g03030	N	Y	CDS transposon protein, putative, CACTA, En/Spm sub-class
LOC_Os02g34830	N	Y	CDS tetratricopeptide repeat domain containing protein, expressed
LOC_Os02g44460	N	Y	CDS retrotransposon protein, putative, unclassified
LOC_Os02g16630	N	Y	CDS tryptophan biosynthesis protein trpCF, putative, expressed
LOC_Os06g39860	N	Y	CDS hypothetical protein
LOC_Os04g57620	N	Y	CDS hypothetical protein
LOC_Os04g36020	Y	N	CDS OsFBX138 - F-box domain containing protein
LOC_Os05g08940	N	Y	CDS transposon protein, putative, Mariner sub-class
LOC_Os04g58504	N	Y	CDS choline transporter-related, putative, expressed
LOC_Os01g43270	Y	N	CDS hydroquinone glucosyltransferase, putative
LOC_Os01g04320	Y	Y	CDS transposon protein, putative, unclassified
LOC_Os07g10230	N	Y	CDS glucosyltransferase, putative, expressed
LOC_Os03g51590	N	Y	CDS hypothetical protein
LOC_Os06g29340	N	Y	CDS retrotransposon protein, putative, unclassified, expressed
LOC_Os03g50010	N	Y	CDS toc64, putative, expressed
LOC_Os03g36150	N	Y	CDS retrotransposon protein, putative, unclassified
LOC_Os08g11599	N	Y	CDS hypothetical protein
LOC_Os12g14660	Y	N	CDS hypothetical protein
LOC_Os08g31420	N	Y	CDS MBTB26 - Bric-a-Brac, Tramtrack, Broad Complex BTB domain with Meprin and TRAF Homology MATH domain, expressed
LOC_Os01g06260	N	Y	CDS hypothetical protein
LOC_Os09g29284	N	Y	CDS MATE efflux family protein, putative, expressed
LOC_Os04g07050	Y	Y	CDS hypothetical protein
LOC_Os02g08070	N	Y	CDS OsSPL5 - SBP-box gene family member, expressed
LOC_Os07g03210	N	Y	CDS hypothetical protein
LOC_Os03g51100	N	Y	CDS hypothetical protein
LOC_Os09g11170	Y	N	CDS protein binding protein, putative, expressed
LOC_Os05g31500	Y	Y	CDS hypothetical protein
LOC_Os10g04370	N	Y	CDS OsFBX357 - F-box domain containing protein, expressed
LOC_Os08g34240	N	Y	CDS CAMK_KIN1/SNF1/Nim1_like.33 - CAMK includes calcium/calmodulin depedent protein kinases, expressed
LOC_Os05g32370	N	Y	CDS ATP-dependent RNA helicase, putative, expressed
LOC_Os04g44990	Y	N	CDS hypothetical protein
LOC_Os08g45050	N	Y	CDS hypothetical protein
LOC_Os02g33980	N	Y	CDS hypothetical protein
LOC_Os03g39655	N	Y	CDS expressed protein
LOC_Os03g07400	N	Y	CDS expressed protein
LOC_Os10g02170	N	Y	CDS retrotransposon protein, putative, unclassified
LOC_Os05g49230	Y	N	CDS ribosomal RNA large subunit methyltransferase J, putative, expressed
LOC_Os03g12030	N	Y	CDS 3-ketoacyl-CoA synthase, putative, expressed
LOC_Os12g01600	N	Y	CDS retrotransposon protein, putative, unclassified
LOC_Os05g28670	N	Y	CDS retrotransposon protein, putative, unclassified
LOC_Os01g13380	Y	N	CDS hypothetical protein
LOC_Os06g27460	N	Y	CDS retrotransposon protein, putative, unclassified
LOC_Os10g32990	N	Y	CDS receptor-like protein kinase 2 precursor, putative, expressed
LOC_Os05g24530	N	Y	CDS retrotransposon protein, putative, Ty3-gypsy subclass
LOC_Os02g44740	Y	N	CDS expressed protein
LOC_Os03g62060	N	Y	CDS hydrolase, putative, expressed
LOC_Os03g38970	N	Y	CDS metal ion binding protein, putative, expressed
LOC_Os02g17390	N	Y	CDS 3-hydroxyacyl-CoA dehydrogenase, putative, expressed
LOC_Os10g19100	N	Y	CDS hypothetical protein
LOC_Os09g03760	N	Y	CDS hypothetical protein
LOC_Os04g07090	N	Y	CDS retrotransposon protein, putative, unclassified
LOC_Os04g59050	Y	Y	CDS hypothetical protein
LOC_Os09g28210	N	Y	CDS bHelix-loop-helix transcription factor, putative, expressed
LOC_Os07g05084	N	Y	CDS expressed protein
LOC_Os05g33030	Y	N	CDS kinesin motor domain containing protein, putative, expressed
LOC_Os10g37530	N	Y	CDS mitochondrial import inner membrane translocase subunit Tim17, putative, expressed
LOC_Os12g16920	N	Y	CDS retrotransposon protein, putative, Ty3-gypsy subclass
LOC_Os11g23070	N	Y	CDS retrotransposon protein, putative, unclassified
LOC_Os07g41980	Y	N	CDS C1-like domain containing protein
LOC_Os05g02560	Y	N	CDS expressed protein
LOC_Os03g35570	N	Y	CDS retrotransposon protein, putative, unclassified
LOC_Os04g41330	Y	Y	CDS expressed protein
LOC_Os10g08696	N	Y	CDS retrotransposon protein, putative, Ty3-gypsy subclass
LOC_Os01g52970	Y	N	CDS OsFBX22 - F-box domain containing protein, expressed
LOC_Os09g24250	N	Y	CDS ubiquitin carboxyl-terminal hydrolase domain containing protein, expressed
LOC_Os01g12400	N	Y	CDS S-locus lectin protein kinase family protein, putative, expressed
LOC_Os03g09080	N	Y	CDS ubiquitin carboxyl-terminal hydrolase domain containing protein, expressed
LOC_Os01g11340	N	Y	CDS cytochrome P450, putative, expressed
LOC_Os12g36490	Y	Y	CDS expressed protein
LOC_Os03g29212	N	Y	CDS retrotransposon protein, putative, Ty1-copia subclass
LOC_Os07g26740	N	Y	CDS 60S ribosomal protein L44, putative, expressed
LOC_Os03g25250	N	Y	CDS OsFBX90 - F-box domain containing protein
LOC_Os01g69060	Y	N	CDS hydrolase, alpha/beta fold family domain containing protein, expressed
LOC_Os01g51632	Y	N	CDS myosin XI, putative, expressed
LOC_Os04g46190	N	Y	CDS ubiquitin carboxyl-terminal hydrolase, family 1, putative, expressed
LOC_Os05g08980	N	Y	CDS expressed protein
LOC_Os04g46880	Y	Y	CDS transporter, major facilitator family, putative, expressed
LOC_Os11g18320	N	Y	CDS hypothetical protein
LOC_Os10g15140	N	Y	CDS conserved hypothetical protein
LOC_Os10g11320	N	Y	CDS expressed protein
LOC_Os10g40802	N	Y
LOC_Os01g61020	Y	Y	CDS curculin-like lectin family protein, putative
LOC_Os12g12010	N	Y	CDS verticillium wilt disease resistance protein precursor, putative
LOC_Os02g43360	N	Y	CDS cytochrome b5-like Heme/Steroid binding domain containing protein, expressed
LOC_Os11g23860	N	Y	CDS hypothetical protein
LOC_Os06g30290	N	Y	CDS transposon protein, putative, unclassified
LOC_Os12g42330	N	Y	CDS sublingual apomucin, putative, expressed
LOC_Os01g29160	N	Y	CDS retrotransposon protein, putative, Ty1-copia subclass
LOC_Os02g13140	N	Y	CDS xaa-Pro dipeptidase, putative, expressed
LOC_Os06g30670	N	Y	CDS retrotransposon protein, putative, unclassified
LOC_Os05g32350	N	Y	CDS zinc finger, C3HC4 type domain containing protein, expressed
LOC_Os07g23890	N	Y	CDS OsFBDUF36 - F-box and DUF domain containing protein
LOC_Os11g25220	Y	N	CDS oxidoreductase, short chain dehydrogenase/reductase domain containing protein
LOC_Os03g62430	N	Y	CDS OsWAK28 - OsWAK receptor-like protein kinase, expressed
LOC_Os10g02150	N	Y	CDS retrotransposon protein, putative, unclassified
LOC_Os12g26010	N	Y	CDS retrotransposon protein, putative, Ty1-copia subclass
LOC_Os09g37012	N	Y	CDS eukaryotic aspartyl protease domain containing protein, expressed
LOC_Os04g54500	N	Y	CDS POLGAMMA2, putative, expressed
LOC_Os10g12080	N	Y	CDS cytochrome P450, putative
LOC_Os08g08586	Y	N	CDS expressed protein
LOC_Os01g47550	Y	N	CDS kinase, pfkB family, putative, expressed
LOC_Os12g14360	N	Y	CDS transposon protein, putative, unclassified
LOC_Os02g43740	N	Y	CDS AGC_PVPK_like_kin82y.6 - ACG kinases include homologs to PKA, PKG and PKC, expressed
LOC_Os09g02180	Y	Y	CDS expressed protein
LOC_Os05g23580	Y	N	CDS conserved hypothetical protein
LOC_Os01g02240	N	Y	CDS transposon protein, putative, unclassified
LOC_Os08g03270	Y	N	CDS zinc finger family protein, putative
LOC_Os01g56120	Y	N	CDS RNA recognition motif containing protein, putative
LOC_Os03g07030	N	Y	CDS retrotransposon protein, putative, unclassified
LOC_Os11g14250	N	Y	CDS hypothetical protein
LOC_Os09g25160	N	Y	CDS retrotransposon protein, putative, unclassified
LOC_Os03g29350	N	Y	CDS von Willebrand factor type A domain containing protein, expressed
LOC_Os01g11810	N	Y	CDS powdery mildew resistant protein 5, putative, expressed
LOC_Os06g08770	Y	N	CDS ruvB-like 2, putative, expressed
LOC_Os09g29584	N	Y	CDS OsWAK84 - OsWAK receptor-like protein OsWAK-RLP, expressed
LOC_Os09g09790	N	Y	CDS Fe-S metabolism associated domain containing protein, expressed
LOC_Os01g02230	N	Y	CDS retrotransposon protein, putative, Ty3-gypsy subclass
LOC_Os07g04100	N	Y	CDS retrotransposon protein, putative, Ty3-gypsy subclass
LOC_Os09g10000	Y	Y	CDS expressed protein
LOC_Os01g07730	N	Y	CDS phosphate/phosphoenolpyruvate translocator-related protein, putative, expressed
LOC_Os01g30950	N	Y	CDS retrotransposon protein, putative, unclassified
LOC_Os01g30936	N	Y	CDS retrotransposon protein, putative, Ty3-gypsy subclass
LOC_Os01g03180	N	Y	CDS retrotransposon protein, putative, unclassified, expressed
LOC_Os02g02110	N	Y	CDS Alg9-like mannosyltransferase protein, putative, expressed
LOC_Os12g18190	N	Y	CDS retrotransposon protein, putative, unclassified
LOC_Os07g19300	N	Y	CDS retrotransposon protein, putative, Ty3-gypsy subclass
LOC_Os11g20220	N	Y	CDS retrotransposon protein, putative, Ty3-gypsy subclass
LOC_Os07g10780	N	Y	CDS remorin, putative, expressed
LOC_Os10g41534	N	Y	CDS ICE-like protease p20 domain containing protein, expressed
LOC_Os06g41880	N	Y	CDS OsSub51 - Putative Subtilisin homologue, expressed
LOC_Os12g23350	N	Y	CDS retrotransposon protein, putative, unclassified
LOC_Os01g60890	Y	Y	CDS conserved hypothetical protein
LOC_Os02g17810	N	Y	CDS retrotransposon protein, putative, unclassified
LOC_Os04g05430	N	Y	CDS retrotransposon protein, putative, Ty1-copia subclass, expressed
LOC_Os03g04090	N	Y	CDS hypothetical protein
LOC_Os01g72870	Y	Y	CDS BAS1, putative, expressed
LOC_Os12g39960	N	Y	CDS transposon protein, putative, unclassified
LOC_Os11g17740	N	Y	CDS retrotransposon protein, putative, Ty1-copia subclass
LOC_Os11g26710	Y	N	CDS MEGL5 - Maternally expressed gene MEG family protein precursor, putative, expressed
LOC_Os07g11180	N	Y	CDS retrotransposon protein, putative, unclassified
LOC_Os02g17770	N	Y	CDS hypothetical protein
LOC_Os04g57530	N	Y	CDS transcription factor, putative, expressed
LOC_Os08g11040	Y	Y	CDS retrotransposon protein, putative, unclassified
LOC_Os02g24780	N	Y	CDS retrotransposon protein, putative, unclassified
LOC_Os10g18280	N	Y	CDS cysteine-rich receptor-like protein kinase 7 precursor, putative
LOC_Os12g44150	N	Y	CDS plasma membrane ATPase, putative, expressed
LOC_Os08g38590	Y	N	CDS OsMADS62 - MADS-box family gene with MIKC* type-box, expressed
LOC_Os02g12670	N	Y	CDS protein kinase family protein, putative, expressed
LOC_Os06g08410	Y	N	CDS transposon protein, putative, CACTA, En/Spm sub-class
LOC_Os07g12530	N	Y	CDS ABC1 family domain containing protein, putative, expressed
LOC_Os10g33050	N	Y	CDS expressed protein
LOC_Os12g23754	N	Y	CDS expressed protein
LOC_Os06g33190	Y	Y	CDS retrotransposon protein, putative, LINE subclass
LOC_Os01g58400	N	Y	CDS zinc finger C3HC4 type family protein, putative, expressed
LOC_Os11g27650	N	Y	CDS retrotransposon protein, putative, Ty1-copia subclass
LOC_Os12g29330	N	Y	CDS no apical meristem protein, putative, expressed
LOC_Os01g71608	N	Y	CDS phototropic-responsive NPH3 family protein, putative
LOC_Os05g48520	N	Y	CDS glyoxal oxidase-related, putative, expressed
LOC_Os12g08200	Y	N	CDS expressed protein
LOC_Os08g06910	N	Y	CDS retrotransposon protein, putative, unclassified
LOC_Os12g41810	Y	N	CDS expressed protein
LOC_Os10g37690	N	Y	CDS inner membrane protein, putative, expressed
LOC_Os03g25480	N	Y	CDS cytochrome P450, putative, expressed
LOC_Os02g48110	N	Y	CDS DnaK family protein, putative, expressed
LOC_Os02g21420	N	Y	CDS hypothetical protein
LOC_Os06g04140	Y	Y	CDS expressed protein
LOC_Os06g42510	Y	Y	CDS transposon protein, putative, CACTA, En/Spm sub-class
LOC_Os11g40920	N	Y	CDS retrotransposon protein, putative, unclassified
LOC_Os03g04310	N	Y	CDS BHLH transcription factor, putative, expressed
LOC_Os02g48890	N	Y	CDS hypothetical protein
LOC_Os01g11230	N	Y	CDS SOUL heme-binding protein, putative, expressed
LOC_Os01g71620	N	Y	CDS expressed protein
LOC_Os02g13590	N	Y	CDS hypothetical protein
LOC_Os07g42260	Y	N	CDS peptidase, T1 family, putative, expressed
LOC_Os08g13400	Y	N	CDS conserved hypothetical protein
LOC_Os01g26090	Y	Y	CDS hypothetical protein
LOC_Os06g23100	N	Y	CDS hypothetical protein
LOC_Os02g32620	Y	Y	CDS PAN domain-containing protein At5g03700 precursor, putative, expressed
LOC_Os01g71830	Y	Y	CDS glycosyl hydrolases family 17, putative, expressed
LOC_Os10g17540	N	Y	CDS retrotransposon protein, putative, unclassified
LOC_Os03g62150	N	Y	CDS heat shock protein DnaJ, putative
LOC_Os08g45260	N	Y	CDS retrotransposon protein, putative, unclassified
LOC_Os06g17150	N	Y	CDS retrotransposon protein, putative, unclassified
LOC_Os02g50970	N	Y	CDS protein kinase domain containing protein, expressed
LOC_Os10g28200	N	Y	CDS NAD dependent epimerase/dehydratase family protein, putative, expressed
LOC_Os10g17950	N	Y	CDS TKL_IRAK_DUF26-lc.5 - DUF26 kinases have homology to DUF26 containing loci
LOC_Os12g44230	N	Y	CDS expressed protein
LOC_Os01g02910	N	Y	CDS glycosyltransferase, putative, expressed
LOC_Os09g12770	N	Y	CDS Myb-like DNA-binding domain containing protein, putative, expressed
LOC_Os03g37230	N	Y	CDS retrotransposon protein, putative, unclassified
LOC_Os12g27230	N	Y	CDS transposon protein, putative, CACTA, En/Spm sub-class
LOC_Os01g54060	Y	Y	CDS hypothetical protein
LOC_Os03g44290	N	Y	CDS expansin precursor, putative, expressed
LOC_Os01g62040	N	Y	CDS ruvB-like, putative, expressed
LOC_Os09g36670	N	Y	CDS peptidyl-prolyl cis-trans isomerase, putative, expressed
LOC_Os09g22070	N	Y	CDS transposon protein, putative, CACTA, En/Spm sub-class
LOC_Os09g30270	N	Y	CDS transposon protein, putative, Mutator sub-class, expressed
LOC_Os07g09660	Y	Y	CDS hypothetical protein
LOC_Os02g48040	N	Y	CDS hypothetical protein
LOC_Os10g01670	N	Y	CDS hypothetical protein
LOC_Os07g10256	Y	Y	CDS mitosis protein dim1, putative, expressed
LOC_Os05g11200	N	Y	CDS hypothetical protein
LOC_Os03g53350	N	Y	CDS anthocyanin 3-O-beta-glucosyltransferase, putative
LOC_Os01g67530	Y	Y	CDS AMP-binding enzyme, putative, expressed
LOC_Os01g61170	N	Y	CDS prenylated rab acceptor, putative
LOC_Os10g16510	N	Y	CDS retrotransposon protein, putative, unclassified
LOC_Os03g35390	N	Y	CDS retrotransposon protein, putative, unclassified
LOC_Os11g04700	Y	N	CDS hypothetical protein
LOC_Os04g08510	N	Y	CDS OsFBX117 - F-box domain containing protein, expressed
LOC_Os02g32340	N	Y	CDS Spc97 / Spc98 family protein, putative, expressed
LOC_Os09g10200	Y	Y	CDS Skp1 family, dimerisation domain containing protein, expressed
LOC_Os07g13390	N	Y	CDS transposon protein, putative, unclassified
LOC_Os12g15550	N	Y	CDS S-locus-specific glycoprotein S13 precursor, putative, expressed
LOC_Os03g59460	Y	N	CDS transcription factor, putative
LOC_Os01g59350	N	Y	CDS transcription factor, putative, expressed
LOC_Os04g47310	N	Y	CDS expressed protein
LOC_Os11g22040	N	Y	CDS expressed protein
LOC_Os12g44110	N	Y	CDS ligA, putative, expressed
LOC_Os11g17890	N	Y	CDS retrotransposon protein, putative, Ty3-gypsy subclass
LOC_Os04g59520	Y	N	CDS anthranilate phosphoribosyltransferase, putative, expressed
LOC_Os12g18000	N	Y	CDS hypothetical protein
LOC_Os04g39150	N	Y	CDS pathogenesis-related Bet v I family protein, putative, expressed
LOC_Os03g36550	N	Y	CDS transposon protein, putative, unclassified, expressed
LOC_Os01g53620	N	Y	CDS expressed protein
LOC_Os08g37160	N	Y	CDS hypothetical protein
LOC_Os01g52450	N	Y	CDS hexokinase, putative, expressed
LOC_Os03g56800	Y	N	CDS CBS domain containing membrane protein, putative, expressed
LOC_Os07g06960	N	Y	CDS pentatricopeptide, putative
LOC_Os08g11030	Y	N	CDS retrotransposon protein, putative, Ty3-gypsy subclass
LOC_Os08g30560	N	Y	CDS hypothetical protein
LOC_Os01g14100	Y	N	CDS BT1 family protein, putative, expressed
LOC_Os12g26900	Y	N	CDS retrotransposon protein, putative, unclassified
LOC_Os06g13740	Y	N	CDS transposon protein, putative, unclassified
LOC_Os05g51540	Y	Y	CDS expressed protein
LOC_Os04g43840	N	Y	CDS possible lysine decarboxylase domain containing protein, expressed
LOC_Os08g03160	Y	N	CDS lectin-like receptor kinase 1, putative
LOC_Os01g54670	Y	N	CDS coiled-coil domain-containing protein 25, putative, expressed
LOC_Os08g35350	N	Y	CDS hypothetical protein
LOC_Os05g51550	Y	Y	CDS DNA binding protein, putative, expressed
LOC_Os09g15870	N	Y	CDS hypothetical protein
LOC_Os09g27800	N	Y	CDS retrotransposon protein, putative, unclassified
LOC_Os07g19350	N	Y	CDS hypothetical protein
LOC_Os10g22800	N	Y	CDS retrotransposon protein, putative, Ty3-gypsy subclass
LOC_Os06g02480	N	Y	CDS expressed protein
LOC_Os11g17770	N	Y	CDS transposon protein, putative, unclassified
LOC_Os01g54940	Y	Y	CDS dehydrogenase, putative, expressed
LOC_Os12g25665	N	Y	CDS transposon protein, putative, unclassified, expressed
LOC_Os03g51680	N	Y	CDS fanconi anemia L, putative, expressed
LOC_Os01g47930	N	Y	CDS hypothetical protein
LOC_Os04g52152	Y	N
LOC_Os06g22800	N	Y	CDS hypothetical protein
LOC_Os03g31210	N	Y	CDS UDP-glucose 6-dehydrogenase, putative, expressed
LOC_Os12g16960	N	Y	CDS retrotransposon protein, putative, unclassified
LOC_Os02g45610	Y	Y	CDS conserved hypothetical protein
LOC_Os03g24040	N	Y	CDS seven in absentia protein family domain containing protein, expressed
LOC_Os12g30610	N	Y	CDS expressed protein
LOC_Os03g19610	N	Y	CDS pectinesterase, putative, expressed
LOC_Os12g14880	Y	N	CDS retrotransposon protein, putative, unclassified
LOC_Os04g43670	Y	Y	CDS expressed protein
LOC_Os10g02284	N	Y	CDS OsWAK97 - OsWAK receptor-like protein kinase, expressed
LOC_Os11g04530	N	Y	CDS sulfotransferase domain containing protein
LOC_Os06g16890	N	Y	CDS retrotransposon protein, putative, Ty3-gypsy subclass
LOC_Os03g14260	N	Y	CDS guanine nucleotide exchange family protein, putative, expressed
LOC_Os08g09590	N	Y	CDS OsFBL42 - F-box domain and LRR containing protein
LOC_Os02g01740	N	Y	CDS U5 small nuclear ribonucleoprotein 200 kDa helicase, putative, expressed
LOC_Os01g02680	N	Y	CDS protein kinase domain containing protein, expressed
LOC_Os06g29270	N	Y	CDS retrotransposon protein, putative, unclassified
LOC_Os03g25240	N	Y	CDS OsFBX89 - F-box domain containing protein
LOC_Os03g38660	N	Y	CDS retrotransposon protein, putative, Ty3-gypsy subclass
LOC_Os01g16480	Y	N	CDS retrotransposon protein, putative, unclassified
LOC_Os04g48510	Y	Y	CDS growth regulating factor protein, putative, expressed
LOC_Os02g04590	N	Y	CDS auxin-independent growth promoter, putative
LOC_Os01g53920	Y	Y	CDS receptor-like protein kinase 5 precursor, putative, expressed
LOC_Os12g19320	N	Y	CDS hypothetical protein
LOC_Os09g29180	N	Y	CDS hypothetical protein
LOC_Os09g25690	N	Y	CDS retrotransposon protein, putative, unclassified
LOC_Os06g48520	N	Y	CDS disease resistance protein RPM1, putative
LOC_Os06g45420	N	Y	CDS conserved hypothetical protein
LOC_Os03g57300	N	Y	CDS expressed protein
LOC_Os03g20530	N	Y	CDS DUF630/DUF632 domains containing protein, putative, expressed
LOC_Os06g05460	N	Y	CDS retrotransposon protein, putative, Ty1-copia subclass
LOC_Os10g31990	N	Y	CDS retrotransposon protein, putative, unclassified, expressed
LOC_Os11g04740	Y	N	CDS FAD-binding and arabino-lactone oxidase domains containing protein, putative, expressed
LOC_Os08g35640	N	Y	CDS hypothetical protein
LOC_Os07g30750	N	Y	CDS transposon protein, putative, CACTA, En/Spm sub-class
LOC_Os09g09944	Y	Y	CDS expressed protein
LOC_Os02g05270	N	Y	CDS hypothetical protein
LOC_Os01g36470	N	Y	CDS hypothetical protein
LOC_Os02g38310	N	Y	CDS conserved hypothetical protein
LOC_Os01g67860	N	Y	CDS fructose-bisphospate aldolase isozyme, putative, expressed
LOC_Os05g46240	Y	N	CDS green ripe-like, putative, expressed
LOC_Os02g51860	N	Y	CDS dehydration response related protein, putative, expressed
LOC_Os01g29660	N	Y	CDS retrotransposon protein, putative, Ty3-gypsy subclass
LOC_Os07g43420	N	Y	CDS MYB family transcription factor, putative, expressed
LOC_Os03g07070	N	Y	CDS hypothetical protein
LOC_Os12g36730	Y	Y	CDS stripe rust resistance protein Yr10, putative, expressed
LOC_Os09g06660	Y	N	CDS hypothetical protein
LOC_Os03g48300	Y	N	CDS histidine acid phosphatase, putative, expressed
LOC_Os01g48840	Y	N	CDS hypothetical protein
LOC_Os05g48620	N	Y	CDS tRNA-binding arm, putative, expressed
LOC_Os03g17310	N	Y	CDS calcium-transporting ATPase, endoplasmic reticulum-type, putative, expressed
LOC_Os06g17000	N	Y	CDS BURP domain containing protein, expressed
LOC_Os06g16600	N	Y	CDS RNA-directed DNA polymerase, putative
LOC_Os09g19890	N	Y	CDS expressed protein
LOC_Os04g48200	N	Y	CDS cytochrome P450, putative, expressed
LOC_Os02g10400	N	Y	CDS expressed protein
LOC_Os06g17160	N	Y	CDS transposon protein, putative, unclassified
LOC_Os01g51280	Y	N	CDS 5-nucleotidase surE, putative, expressed
LOC_Os09g07810	Y	Y	CDS hypothetical protein
LOC_Os03g13830	N	Y	CDS pentatricopeptide, putative, expressed
LOC_Os01g58270	N	Y	CDS OsSub7 - Putative Subtilisin homologue
LOC_Os10g03140	N	Y	CDS retrotransposon protein, putative, unclassified
LOC_Os04g47840	N	Y	CDS expressed protein
LOC_Os09g12410	N	Y	CDS hAT dimerisation domain-containing protein, putative
LOC_Os01g31830	N	Y	CDS hypothetical protein
LOC_Os08g44510	Y	N	CDS UDP-N-acetylglucosamine--peptide N-acetylglucosaminyltransferase SPINDLY, putative, expressed
LOC_Os02g02470	N	Y	CDS oxidoreductase, short chain dehydrogenase/reductase family domain containing protein, expressed
LOC_Os12g14440	Y	Y	CDS Jacalin-like lectin domain containing protein, putative, expressed
LOC_Os11g06220	N	Y	CDS expressed protein
LOC_Os07g02710	N	Y	CDS expressed protein
LOC_Os01g03300	Y	N	CDS seven in absentia protein family protein
LOC_Os12g14000	N	Y	CDS retrotransposon protein, putative, Ty3-gypsy subclass
LOC_Os12g28010	N	Y	CDS hypothetical protein
LOC_Os04g56170	N	Y	CDS OsSPL8 - SBP-box gene family member, expressed
LOC_Os01g28060	N	Y	CDS transposon protein, putative, CACTA, En/Spm sub-class
LOC_Os06g46140	N	Y	CDS expressed protein
LOC_Os11g23130	N	Y	CDS retrotransposon, putative, centromere-specific
LOC_Os10g42724	Y	N	CDS VHS and GAT domain containing protein, expressed
LOC_Os02g49300	N	Y	CDS transposon protein, putative, CACTA, En/Spm sub-class
LOC_Os01g32510	N	Y	CDS retrotransposon protein, putative, unclassified
LOC_Os05g40680	Y	N	CDS FAR1 family protein
LOC_Os01g51930	Y	N	CDS hypothetical protein
LOC_Os11g01420	N	Y	CDS ribosomal protein L10, putative, expressed
LOC_Os12g36220	N	Y	CDS inhibitor I family protein, putative, expressed
LOC_Os07g43750	Y	Y	CDS retrotransposon protein, putative, unclassified
LOC_Os03g37570	N	Y	CDS expressed protein
LOC_Os01g25150	N	Y	CDS jacalin-like lectin domain containing protein
LOC_Os11g04550	N	Y	CDS sulfotransferase domain containing protein, expressed
LOC_Os08g45090	N	Y	CDS hypothetical protein
LOC_Os06g28860	N	Y	CDS retrotransposon protein, putative, unclassified
LOC_Os04g04620	Y	N	CDS retrotransposon protein, putative, Ty3-gypsy subclass
LOC_Os12g30960	Y	Y	CDS conserved hypothetical protein
LOC_Os09g18380	Y	Y	CDS transposon protein, putative, CACTA, En/Spm sub-class
LOC_Os12g10150	Y	N	CDS retrotransposon protein, putative, unclassified
LOC_Os11g14970	N	Y	CDS retrotransposon protein, putative, unclassified
LOC_Os08g03200	Y	N	CDS retrotransposon protein, putative, unclassified, expressed
LOC_Os09g25650	N	Y	CDS GEX2, putative, expressed
LOC_Os11g19010	N	Y	CDS transposon protein, putative, CACTA, En/Spm sub-class
LOC_Os02g24480	N	Y	CDS retrotransposon protein, putative, unclassified
LOC_Os03g19480	N	Y	CDS SET domain containing protein, expressed
LOC_Os11g20620	N	Y	CDS retrotransposon protein, putative, Ty3-gypsy subclass
LOC_Os08g15284	N	Y
LOC_Os02g05220	N	Y	CDS retrotransposon protein, putative, unclassified
LOC_Os04g35490	Y	N	CDS expressed protein
LOC_Os07g01330	N	Y	CDS retrotransposon protein, putative, unclassified
LOC_Os03g58590	N	Y	CDS expressed protein
LOC_Os07g22120	N	Y	CDS hypothetical protein
LOC_Os07g07430	N	Y	CDS CAF1 family ribonuclease containing protein, putative
LOC_Os10g10960	N	Y	CDS retrotransposon protein, putative, Ty3-gypsy subclass
LOC_Os03g29960	N	Y	CDS DEK C terminal domain containing protein, expressed
LOC_Os10g15330	N	Y	CDS retrotransposon protein, putative, Ty3-gypsy subclass
LOC_Os09g02540	Y	N	CDS expressed protein
LOC_Os07g13380	N	Y	CDS RALFL11 - Rapid ALkalinization Factor RALF family protein precursor, putative
LOC_Os02g46970	N	Y	CDS AMP-binding domain containing protein, expressed
LOC_Os11g26690	Y	N	CDS hypothetical protein
LOC_Os09g07170	N	Y	CDS retrotransposon protein, putative, unclassified
LOC_Os10g21040	Y	Y	CDS hypothetical protein
LOC_Os01g74500	N	Y	CDS conserved hypothetical protein
LOC_Os06g21300	N	Y	CDS transposon protein, putative, CACTA, En/Spm sub-class
LOC_Os04g31710	Y	N	CDS expressed protein
LOC_Os02g33030	Y	N	CDS bifunctional monodehydroascorbate reductase and carbonic anhydrasenectarin-3 precursor, putative, expressed
LOC_Os09g28480	N	Y	CDS expressed protein
LOC_Os05g43240	N	Y	CDS jacalin-like lectin domain containing protein, expressed
LOC_Os12g35590	N	Y	CDS expressed protein
LOC_Os03g07220	N	Y	CDS PPR repeat domain containing protein, putative
LOC_Os07g18410	N	Y	CDS retrotransposon protein, putative, unclassified
LOC_Os11g25940	N	Y	CDS retrotransposon protein, putative, unclassified
LOC_Os08g43810	N	Y	CDS carrier, putative
LOC_Os08g39170	Y	N	CDS conserved hypothetical protein
LOC_Os08g06200	N	Y	CDS stomatin-like protein 2, putative, expressed
LOC_Os06g41830	Y	Y	CDS SMP-30/Gluconolaconase/LRE-like region containing protein
LOC_Os07g12610	N	Y	CDS OsFBX227 - F-box domain containing protein, expressed
LOC_Os01g66230	Y	Y	CDS csAtPR5, putative, expressed
LOC_Os07g06750	Y	Y	CDS VQ domain containing protein, putative
LOC_Os12g18479	N	Y	CDS retrotransposon protein, putative, unclassified
LOC_Os09g37200	N	Y	CDS transferase family protein, putative, expressed
LOC_Os03g36650	N	Y	CDS cysteine-rich repeat secretory protein 55 precursor, putative, expressed
LOC_Os03g04050	N	Y	CDS protein kinase family protein, putative, expressed
LOC_Os09g07800	Y	Y	CDS expressed protein
LOC_Os11g19680	N	Y	CDS transposon protein, putative, unclassified
LOC_Os10g30360	Y	N	CDS MATH domain containing protein
LOC_Os08g17160	Y	N	CDS plastocyanin-like domain containing protein, putative, expressed
LOC_Os11g22480	Y	N	CDS retrotransposon, putative, centromere-specific
LOC_Os01g53990	Y	Y	CDS pectinesterase, putative, expressed
LOC_Os09g08072	N	Y	CDS glycosyl hydrolases, putative, expressed
LOC_Os09g01480	N	Y	CDS retrotransposon protein, putative, unclassified
LOC_Os06g45460	N	Y	CDS OsFBX202 - F-box domain containing protein
LOC_Os01g27760	N	Y	CDS conserved hypothetical protein
LOC_Os08g25690	Y	N	CDS expressed protein
LOC_Os10g11672	N	Y	CDS retrotransposon protein, putative, Ty3-gypsy subclass
LOC_Os02g32615	N	Y	CDS expressed protein
LOC_Os10g41440	N	Y	CDS KH domain containing protein, putative, expressed
LOC_Os11g21830	N	Y	CDS retrotransposon protein, putative, Ty3-gypsy subclass
LOC_Os08g11520	N	Y	CDS hypothetical protein
LOC_Os07g01490	N	Y	CDS kinesin motor domain containing protein, putative, expressed
LOC_Os01g52900	Y	N	CDS expressed protein
LOC_Os06g03960	N	Y	CDS hypothetical protein
LOC_Os01g65920	N	Y	CDS F-box/LRR-repeat protein 2, putative, expressed
LOC_Os10g17970	N	Y	CDS transposon protein, putative, CACTA, En/Spm sub-class
LOC_Os07g05380	Y	N	CDS ATPase BadF/BadG/BcrA/BcrD type, putative, expressed
LOC_Os04g43650	Y	Y	CDS L-allo-threonine aldolase, putative, expressed
LOC_Os03g06950	N	Y	CDS ubiquitin carboxyl-terminal hydrolase domain containing protein, expressed
LOC_Os01g12340	N	Y	CDS retrotransposon protein, putative, unclassified
LOC_Os06g51170	N	Y	CDS serine/threonine-protein kinase Cx32, chloroplast precursor, putative, expressed
LOC_Os07g10550	N	Y	CDS cyclin-related protein, putative, expressed
LOC_Os09g06190	Y	N	CDS retrotransposon, putative, centromere-specific
LOC_Os03g12510	N	Y	CDS non-symbiotic hemoglobin 2, putative, expressed
LOC_Os10g17360	N	Y	CDS retrotransposon protein, putative, Ty3-gypsy subclass
LOC_Os12g31960	Y	N	CDS retrotransposon protein, putative, LINE subclass
LOC_Os09g06320	N	Y	CDS retrotransposon, putative, centromere-specific
LOC_Os06g05620	N	Y	CDS OsFBDUF33 - F-box and DUF domain containing protein, expressed
LOC_Os12g35350	N	Y	CDS kelch repeat protein, putative, expressed
LOC_Os07g28030	N	Y	CDS transposon protein, putative, unclassified
LOC_Os12g14699	N	Y	CDS protein kinase domain containing protein, expressed
LOC_Os07g28510	N	Y	CDS retrotransposon protein, putative, Ty3-gypsy subclass
LOC_Os09g22020	N	Y	CDS retrotransposon protein, putative, unclassified
LOC_Os10g13505	N	Y	CDS expressed protein
LOC_Os11g04070	N	Y	CDS 60S acidic ribosomal protein P0, putative, expressed
LOC_Os10g16630	N	Y	CDS retrotransposon protein, putative, Ty3-gypsy subclass
LOC_Os09g08590	N	Y	CDS transposon protein, putative, unclassified
LOC_Os09g24240	N	Y	CDS pentatricopeptide, putative, expressed
LOC_Os03g35910	N	Y	CDS retrotransposon, putative, centromere-specific
LOC_Os12g33924	N	Y	CDS mitochondrial ribosomal protein S12, putative
LOC_Os07g22850	N	Y	CDS chalcone and stilbene synthases, putative, expressed
LOC_Os03g32450	N	Y	CDS retrotransposon protein, putative, unclassified
LOC_Os12g34148	N	Y	CDS expressed protein
LOC_Os01g06740	N	Y	CDS ribosome inactivating protein, putative, expressed
LOC_Os12g31630	Y	Y	CDS conserved hypothetical protein
LOC_Os02g15980	N	Y	CDS expressed protein
LOC_Os11g13530	Y	N	CDS serpin domain containing protein, putative
LOC_Os09g37660	Y	N	CDS retrotransposon protein, putative, unclassified
LOC_Os02g07680	N	Y	CDS cytochrome P450, putative, expressed
LOC_Os03g33940	N	Y	CDS retrotransposon protein, putative, unclassified
LOC_Os02g01500	N	Y	CDS 2-oxo acid dehydrogenases acyltransferase domain containing protein, expressed
LOC_Os12g29240	N	Y	CDS latency associated nuclear antigen, putative
LOC_Os03g25940	N	Y	CDS cystathionine gamma-synthase, putative, expressed
LOC_Os11g15670	N	Y	CDS NBS-LRR disease resistance protein, putative, expressed
LOC_Os09g29830	N	Y	CDS helix-loop-helix DNA-binding domain containing protein, expressed
LOC_Os03g15780	N	Y	CDS anthranilate synthase component I-1, chloroplast precursor, putative, expressed
LOC_Os06g25330	N	Y	CDS retrotransposon protein, putative, unclassified
LOC_Os10g03050	N	Y	CDS leucine-rich repeat receptor protein kinase EXS precursor, putative
LOC_Os05g30400	N	Y	CDS expressed protein
LOC_Os01g51000	Y	N	CDS hypothetical protein
LOC_Os09g37320	Y	N	CDS retrotransposon protein, putative, unclassified
LOC_Os05g11400	N	Y	CDS retrotransposon protein, putative, Ty3-gypsy subclass
LOC_Os10g18200	N	Y	CDS retrotransposon protein, putative, Ty3-gypsy subclass
LOC_Os06g05209	N	Y	CDS pectate lyase precursor, putative, expressed
LOC_Os04g55720	N	Y	CDS D-3-phosphoglycerate dehydrogenase, chloroplast precursor, putative, expressed
LOC_Os01g73900	N	Y	CDS DEAD-box ATP-dependent RNA helicase, putative, expressed
LOC_Os09g11184	Y	N
LOC_Os01g36180	N	Y	CDS retrotransposon protein, putative, Ty3-gypsy subclass
LOC_Os03g41612	N	Y	CDS ribosomal protein L25, putative, expressed
LOC_Os01g07930	N	Y	CDS zinc finger C-x8-C-x5-C-x3-H type family protein, expressed
LOC_Os04g54260	N	Y	CDS transposon protein, putative, unclassified
LOC_Os03g08840	N	Y	CDS zinc finger protein, putative, expressed
LOC_Os02g48710	N	Y	CDS expressed protein
LOC_Os07g08420	Y	N	CDS bZIP transcription factor domain containing protein, expressed
LOC_Os01g19529	Y	N	CDS pentatricopeptide, putative, expressed
LOC_Os02g20540	N	Y	CDS fasciclin domain containing protein, expressed
LOC_Os10g09510	Y	N	CDS retrotransposon protein, putative, Ty3-gypsy subclass
LOC_Os10g39020	N	Y	CDS fringe-related protein, putative, expressed
LOC_Os03g41120	N	Y	CDS expressed protein
LOC_Os10g08290	N	Y	CDS hypothetical protein
LOC_Os07g15490	N	Y	CDS C2-BTB1 - Bric-a-Brac, Tramtrack, Broad Complex BTB domain with C2 subfamily conserved sequence, expressed
LOC_Os06g01700	Y	N	CDS CWC15 homolog A, putative, expressed
LOC_Os01g73990	Y	N	CDS cytochrome b5-like Heme/Steroid binding domain containing protein, expressed
LOC_Os02g10270	N	Y	CDS retrotransposon protein, putative, unclassified
LOC_Os12g29520	N	Y	CDS auxin response factor, putative, expressed
LOC_Os06g07887	N	Y	CDS exostosin family protein, putative
LOC_Os01g59300	N	Y	CDS hypothetical protein
LOC_Os01g27470	N	Y	CDS ubiquitin family domain containing protein
LOC_Os11g38462	N	Y	CDS transposon protein, putative, CACTA, En/Spm sub-class
LOC_Os03g17610	N	Y	CDS OsTOP6A3 - Topoisomerase 6 subunit A homolog 3, expressed
LOC_Os10g18010	N	Y	CDS hypothetical protein
LOC_Os11g16890	N	Y	CDS transposon protein, putative, CACTA, En/Spm sub-class
LOC_Os05g30580	N	Y	CDS OsSub46 - Putative Subtilisin homologue, expressed
LOC_Os02g12000	N	Y	CDS hypothetical protein
LOC_Os07g17430	Y	Y	CDS hypothetical protein
LOC_Os03g34102	N	Y	CDS retrotransposon, putative, centromere-specific
LOC_Os01g66630	N	Y	CDS S-domain receptor-like protein kinase, putative
LOC_Os02g52230	N	Y	CDS coronatine-insensitive protein 1, putative, expressed
LOC_Os10g41460	N	Y	CDS transcription factor like protein, putative, expressed
LOC_Os07g43860	Y	Y	CDS hypothetical protein
LOC_Os09g36510	N	Y	CDS conserved hypothetical protein
LOC_Os07g27190	N	Y	CDS retrotransposon protein, putative, unclassified
LOC_Os11g40130	Y	Y	CDS expressed protein
LOC_Os12g26880	Y	N	CDS plastocyanin-like domain containing protein, putative, expressed
LOC_Os07g10800	N	Y	CDS hypothetical protein
LOC_Os01g16940	N	Y	CDS MazG nucleotide pyrophosphohydrolase domain containing protein, expressed
LOC_Os12g26560	N	Y	CDS retrotransposon protein, putative, unclassified
LOC_Os12g25750	N	Y	CDS hypothetical protein
LOC_Os09g08170	N	Y	CDS retrotransposon protein, putative, unclassified
LOC_Os03g07530	Y	N	CDS OsFBK12 - F-box domain and kelch repeat containing protein, expressed
LOC_Os12g05330	Y	N	CDS protein of unknown function containing protein, expressed
LOC_Os01g31540	N	Y	CDS retrotransposon protein, putative, Ty1-copia subclass
LOC_Os03g24010	N	Y	CDS retrotransposon protein, putative, unclassified
LOC_Os01g19870	Y	N	CDS hydrolase, acting on carbon-nitrogen, putative, expressed
LOC_Os06g01280	Y	Y	CDS retrotransposon protein, putative, unclassified
LOC_Os02g33550	N	Y	CDS harpin-induced protein 1 domain containing protein, expressed
LOC_Os01g71860	N	Y	CDS glycosyl hydrolases family 17, putative, expressed
LOC_Os03g24240	N	Y	CDS IPP transferase, putative, expressed
LOC_Os01g55900	Y	N	CDS holliday junction resolvase, putative, expressed
LOC_Os03g19510	N	Y	CDS OsClp4 - Putative Clp protease homologue, expressed
LOC_Os03g44210	N	Y	CDS expressed protein
LOC_Os03g39190	N	Y	CDS conserved hypothetical protein
LOC_Os11g22140	N	Y	CDS retrotransposon, putative, centromere-specific
LOC_Os03g59240	Y	N	CDS carboxyl-terminal peptidase, putative, expressed
LOC_Os06g25640	N	Y	CDS retrotransposon protein, putative, unclassified
LOC_Os02g52010	N	Y	CDS phosphate-induced protein 1 conserved region domain containing protein, expressed
LOC_Os01g28720	N	Y	CDS hypothetical protein
LOC_Os10g01960	N	Y	CDS retrotransposon protein, putative, Ty3-gypsy subclass
LOC_Os09g21510	Y	N	CDS STE_MEKK_ste11_MAP3K.2 - STE kinases include homologs to sterile 7, sterile 11 and sterile 20 from yeast
LOC_Os04g56290	N	Y	CDS aldose 1-epimerase, putative, expressed
LOC_Os04g49860	Y	Y	CDS DNA2 - Putative DNA replication helicase 2 protein, expressed
LOC_Os08g28300	Y	N	CDS conserved hypothetical protein
LOC_Os03g21000	N	Y	CDS thioredoxin, putative, expressed
LOC_Os05g43130	N	Y	CDS brix domain-containing protein 1, putative, expressed
LOC_Os12g16559	N	Y
LOC_Os09g29140	N	Y	CDS hypothetical protein
LOC_Os01g32720	N	Y	CDS expressed protein
LOC_Os10g32040	N	Y	CDS conserved hypothetical protein
LOC_Os02g29580	N	Y	CDS retrotransposon protein, putative, Ty3-gypsy subclass
LOC_Os09g18270	N	Y	CDS transposon protein, putative, CACTA, En/Spm sub-class
LOC_Os01g53020	Y	Y	CDS heat shock protein DnaJ, putative, expressed
LOC_Os10g20450	N	Y	CDS MATE efflux family protein, putative, expressed
LOC_Os07g29110	Y	N	CDS hypothetical protein
LOC_Os04g53410	N	Y	CDS MBTB7 - Bric-a-Brac, Tramtrack, Broad Complex BTB domain with Meprin and TRAF Homology MATH domain, expressed
LOC_Os01g09510	N	Y	CDS 60S acidic ribosomal protein, putative, expressed
LOC_Os09g15800	N	Y	CDS tetratricopeptide-like helical, putative
LOC_Os07g29710	N	Y	CDS hypothetical protein
LOC_Os11g17840	N	Y	CDS transposon protein, putative, CACTA, En/Spm sub-class, expressed
LOC_Os09g33630	Y	N	CDS protein kinase domain containing protein, expressed
LOC_Os04g47800	N	Y	CDS transposon protein, putative, unclassified
LOC_Os03g23960	N	Y	CDS IQ calmodulin-binding motif family protein, putative, expressed
LOC_Os12g24800	N	Y	CDS 9-cis-epoxycarotenoid dioxygenase 1, chloroplast precursor, putative, expressed
LOC_Os06g03720	Y	N	CDS ribonucleoside-diphosphate reductase small chain, putative, expressed
LOC_Os12g27940	N	Y	CDS expressed protein
LOC_Os12g41060	Y	N	CDS AP2 domain containing protein, expressed
LOC_Os02g30410	N	Y	CDS expressed protein
LOC_Os10g25210	N	Y	CDS OsFBX384 - F-box domain containing protein, expressed
LOC_Os08g45180	N	Y	CDS kinase, pfkB family, putative, expressed
LOC_Os06g39752	Y	Y	CDS hypothetical protein
LOC_Os01g31570	N	Y	CDS hypothetical protein
LOC_Os01g64870	N	Y	CDS expressed protein
LOC_Os10g08430	Y	Y	CDS hypothetical protein
LOC_Os09g26110	N	Y	CDS expressed protein
LOC_Os12g19260	N	Y	CDS tetratricopeptide-like helical, putative, expressed
LOC_Os09g23725	N	Y	CDS expressed protein
LOC_Os12g08020	Y	N	CDS hypothetical protein
LOC_Os10g06730	N	Y	CDS transposon protein, putative, unclassified
LOC_Os08g12800	Y	Y	CDS glucan endo-1,3-beta-glucosidase precursor, putative, expressed
LOC_Os12g34100	N	Y	CDS expressed protein
LOC_Os11g26050	N	Y	CDS retrotransposon protein, putative, Ty3-gypsy subclass
LOC_Os01g58130	N	Y	CDS expressed protein
LOC_Os08g36980	N	Y	CDS AGAP010609-PA, putative, expressed
LOC_Os04g06180	Y	Y	CDS transposon protein, putative, CACTA, En/Spm sub-class
LOC_Os12g24630	N	Y	CDS retrotransposon protein, putative, unclassified
LOC_Os01g68830	Y	N	CDS expressed protein
LOC_Os03g17760	N	Y	CDS RNA recognition motif containing protein, putative, expressed
LOC_Os03g36120	N	Y	CDS retrotransposon protein, putative, unclassified
LOC_Os01g52670	N	Y	CDS expressed protein
LOC_Os02g39320	N	Y	CDS hypothetical protein
LOC_Os06g38890	N	Y	CDS transposon protein, putative, unclassified
LOC_Os11g25560	N	Y	CDS BHLH transcription factor, putative, expressed
LOC_Os01g55960	N	Y	CDS pentatricopeptide, putative
LOC_Os11g38100	Y	N	CDS OsFBDUF55 - F-box and DUF domain containing protein
LOC_Os01g51260	Y	N	CDS MYB family transcription factor, putative, expressed
LOC_Os08g39180	Y	N	CDS OsWAK73 - OsWAK receptor-like protein kinase
LOC_Os08g15298	N	Y
LOC_Os07g25550	N	Y	CDS hAT dimerisation domain-containing protein, putative
LOC_Os01g70730	N	Y	CDS flowering promoting factor-like 1, putative, expressed
LOC_Os11g20070	N	Y	CDS retrotransposon protein, putative, unclassified
LOC_Os10g30530	N	Y	CDS lectin-like receptor kinase, putative, expressed
LOC_Os01g10380	N	Y	CDS transposon protein, putative, CACTA, En/Spm sub-class
LOC_Os11g12340	Y	Y	CDS disease resistance protein RPM1, putative, expressed
LOC_Os04g48450	Y	Y	CDS expressed protein
LOC_Os09g25820	N	Y	CDS hypothetical protein
LOC_Os03g37180	N	Y	CDS retrotransposon protein, putative, Ty3-gypsy subclass
LOC_Os01g49370	N	Y	CDS expressed protein
LOC_Os12g36960	N	Y	CDS conserved hypothetical protein
LOC_Os11g25240	Y	N	CDS retrotransposon protein, putative, unclassified
LOC_Os09g37140	Y	Y	CDS conserved hypothetical protein
LOC_Os05g23600	Y	N	CDS dolichyl-diphosphooligosaccharide--protein glycosyltransferase 67 kDasubunit precursor, putative, expressed
LOC_Os04g46050	Y	Y	CDS Alg9-like mannosyltransferase protein, putative, expressed
LOC_Os10g24850	N	Y	CDS conserved hypothetical protein
LOC_Os01g66270	Y	Y	CDS AP2 domain containing protein, expressed
LOC_Os03g22350	Y	N	CDS Brix domain containing protein, putative, expressed
LOC_Os06g16740	Y	Y	CDS hypothetical protein
LOC_Os11g02389	N	Y	CDS protease inhibitor/seed storage/LTP family, putative, expressed
LOC_Os09g28230	N	Y	CDS gibberellin receptor GID1L2, putative, expressed
LOC_Os02g43380	N	Y	CDS hypothetical protein
LOC_Os11g14330	Y	Y	CDS retrotransposon protein, putative, unclassified
LOC_Os01g74060	N	Y	CDS transposon protein, putative, unclassified
LOC_Os01g54240	N	Y	CDS nucleoporin, putative, expressed
LOC_Os10g07624	N	Y	CDS retrotransposon protein, putative, unclassified
LOC_Os01g08430	N	Y	CDS expressed protein
LOC_Os10g27330	N	Y	CDS glycerol-3-phosphate acyltransferase, putative, expressed
LOC_Os07g01250	N	Y	CDS tobamovirus multiplication protein, putative, expressed
LOC_Os04g56520	Y	N	CDS alpha-1,4-glucan-protein synthase, putative, expressed
LOC_Os07g27230	N	Y	CDS retrotransposon protein, putative, Ty3-gypsy subclass
LOC_Os12g41390	N	Y	CDS homocysteine S-methyltransferase protein, putative, expressed
LOC_Os02g01380	N	Y	CDS expressed protein
LOC_Os01g12260	N	Y	CDS vacuolar ATP synthase subunit E, putative, expressed
LOC_Os08g33900	N	Y	CDS CAAX amino terminal protease family protein, putative
LOC_Os07g38600	N	Y	CDS REX1 DNA Repair family protein, expressed
LOC_Os03g11420	N	Y	CDS Os3bglu6 - beta-glucosidase/beta-fucosidase/beta-galactosidase, expressed
LOC_Os01g12100	N	Y	CDS expressed protein
LOC_Os04g56350	N	Y	CDS nucleolar protein,Nop52 containing protein, expressed
LOC_Os05g51560	Y	Y	CDS CK1_CaseinKinase_1.8 - CK1 includes the casein kinase 1 kinases, expressed
LOC_Os04g54040	N	Y	CDS hypothetical protein
LOC_Os08g43940	N	Y	CDS carrier, putative
LOC_Os03g22730	N	Y	CDS nucleolar protein NOP5-1, putative
LOC_Os01g16240	N	Y	CDS OsCam1-3 - Calmodulin, expressed
LOC_Os12g15660	N	Y	CDS retrotransposon protein, putative, unclassified
LOC_Os11g17870	N	Y	CDS conserved hypothetical protein
LOC_Os06g37610	Y	N	CDS Cyclopropane-fatty-acyl-phospholipid synthase, putative, expressed
LOC_Os04g50920	N	Y	CDS OsWRKY37 - Superfamily of TFs having WRKY and zinc finger domains, expressed
LOC_Os03g41910	N	Y	CDS hypothetical protein
LOC_Os01g68470	Y	Y	CDS hypothetical protein
LOC_Os12g33180	Y	N	CDS pnn protein, putative, expressed
LOC_Os05g43190	N	Y	CDS expressed protein
LOC_Os01g27060	N	Y	CDS retrotransposon, putative, centromere-specific
LOC_Os11g23920	N	Y	CDS hypothetical protein
LOC_Os10g31640	N	Y	CDS glycine-rich cell wall structural protein 2 precursor, putative, expressed
LOC_Os04g06480	N	Y	CDS retrotransposon protein, putative, unclassified
LOC_Os01g33040	N	Y	CDS kinesin motor domain containing protein, expressed
LOC_Os11g04180	N	Y	CDS dual specificity protein phosphatase, putative, expressed
LOC_Os02g33090	Y	N	CDS expressed protein
LOC_Os10g03570	Y	N	CDS RGH1A, putative, expressed
LOC_Os09g38429	N	Y	CDS hypothetical protein
LOC_Os01g26100	Y	Y	CDS hypothetical protein
LOC_Os09g37350	Y	N	CDS OsSAUR40 - Auxin-responsive SAUR gene family member, expressed
LOC_Os09g32780	Y	N	CDS transposon protein, putative, unclassified, expressed
LOC_Os08g29300	N	Y	CDS retrotransposon protein, putative, Ty3-gypsy subclass
LOC_Os01g12350	N	Y	CDS retrotransposon protein, putative, unclassified
LOC_Os10g17850	N	Y	CDS retrotransposon protein, putative, Ty3-gypsy subclass
LOC_Os10g06520	N	Y	CDS retrotransposon protein, putative, Ty3-gypsy subclass
LOC_Os01g60190	Y	Y	CDS 2,3-bisphosphoglycerate-independent phosphoglycerate mutase, putative, expressed
LOC_Os03g12350	N	Y	CDS two-component response regulator, putative, expressed
LOC_Os01g11054	N	Y	CDS phosphoenolpyruvate carboxylase, putative, expressed
LOC_Os03g42799	Y	N	CDS expressed protein
LOC_Os03g33828	N	Y	CDS retrotransposon protein, putative, unclassified
LOC_Os04g54210	Y	Y	CDS hypothetical protein
LOC_Os01g58970	Y	Y	CDS cytochrome P450, putative, expressed
LOC_Os01g28690	N	Y	CDS nucleoporin autopeptidase domain containing protein, expressed
LOC_Os08g11740	N	Y	CDS retrotransposon protein, putative, unclassified
LOC_Os07g31980	Y	N	CDS retrotransposon protein, putative, unclassified
LOC_Os08g14930	Y	N	CDS hypothetical protein
LOC_Os09g35530	Y	N	CDS conserved hypothetical protein
LOC_Os06g32610	N	Y	CDS expressed protein
LOC_Os09g34985	Y	N	CDS expressed protein
LOC_Os02g09760	N	Y	CDS expressed protein
LOC_Os01g71350	N	Y	CDS glycosyl hydrolases family 17, putative, expressed
LOC_Os11g19540	N	Y	CDS retrotransposon, putative, centromere-specific
LOC_Os11g01650	N	Y	CDS hypothetical protein
LOC_Os07g01660	N	Y	CDS dirigent, putative, expressed
LOC_Os03g40400	N	Y	CDS interferon-induced, double-stranded RNA-activated protein kinase, putative
LOC_Os01g05970	N	Y	CDS OsFBO1 - F-box and other domain containing protein, expressed
LOC_Os11g01390	N	Y	CDS OsCML25 - Calmodulin-related calcium sensor protein
LOC_Os09g21380	Y	N	CDS expressed protein
LOC_Os06g44900	N	Y	CDS leaf senescence related protein, putative, expressed
LOC_Os06g15680	N	Y	CDS cytochrome P450 71A6, putative
LOC_Os10g22890	N	Y	CDS receptor-like kinase, putative, expressed
LOC_Os10g11810	N	Y	CDS dehydrogenase, putative, expressed
LOC_Os06g03059	Y	N	CDS hypothetical protein
LOC_Os07g18250	N	Y	CDS expressed protein
LOC_Os04g08340	N	Y	CDS OsSigP3 - Putative Type I Signal Peptidase homologue; employs a putative Ser/Lys catalytic dyad, expressed
LOC_Os09g27850	N	Y	CDS transcription regulator, putative, expressed
LOC_Os01g14690	N	Y	CDS Lg106, putative, expressed
LOC_Os10g37520	N	Y	CDS major facilitator superfamily domain-containing protein 5, putative, expressed
LOC_Os03g14400	N	Y	CDS cytochrome P450, putative, expressed
LOC_Os03g62388	N	Y	CDS expressed protein
LOC_Os02g10680	Y	Y	CDS hypothetical protein
LOC_Os01g60530	Y	Y	CDS transposon protein, putative, CACTA, En/Spm sub-class
LOC_Os07g31700	Y	Y	CDS transposon protein, putative, CACTA, En/Spm sub-class
LOC_Os07g38270	Y	Y	CDS insulin-degrading enzyme, putative, expressed
LOC_Os10g10260	N	Y	CDS expressed protein
LOC_Os03g14240	N	Y
LOC_Os07g27470	N	Y	CDS transposon protein, putative, CACTA, En/Spm sub-class
LOC_Os03g51360	N	Y	CDS retrotransposon protein, putative, unclassified
LOC_Os02g08420	Y	Y	CDS cinnamoyl CoA reductase, putative, expressed
LOC_Os06g02019	Y	N	CDS cytochrome P450, putative, expressed
LOC_Os12g39670	N	Y	CDS hypothetical protein
LOC_Os02g31845	N	Y	CDS expressed protein
LOC_Os11g32040	N	Y	CDS hypothetical protein
LOC_Os03g03990	N	Y	CDS signal recognition particle 43 kDa protein, chloroplast precursor, putative, expressed
LOC_Os01g72800	Y	Y	CDS signal recognition particle receptor, putative, expressed
LOC_Os04g08670	N	Y	CDS retrotransposon protein, putative, unclassified
LOC_Os03g40080	N	Y	CDS GRAS family transcription factor containing protein, expressed
LOC_Os02g12400	Y	Y	CDS receptor-like protein kinase precursor, putative, expressed
LOC_Os12g28529	N	Y
LOC_Os01g04650	N	Y	CDS PB1 domain containing protein, expressed
LOC_Os07g25380	N	Y	CDS hypothetical protein
LOC_Os06g05800	N	Y	CDS RNA recognition motif containing protein, putative, expressed
LOC_Os07g23380	N	Y	CDS acyl CoA reductase, putative
LOC_Os04g46060	Y	Y	CDS OsWRKY36 - Superfamily of TFs having WRKY and zinc finger domains
LOC_Os02g52080	N	Y	CDS retrotransposon protein, putative, unclassified
LOC_Os01g68500	Y	Y	CDS expressed protein
LOC_Os08g09600	N	Y	CDS F-box protein, putative
LOC_Os01g60770	N	Y	CDS expansin precursor, putative, expressed
LOC_Os01g24940	N	Y	CDS poly synthetase 2-A, putative, expressed
LOC_Os02g04100	N	Y	CDS peptidase, T1 family, putative, expressed
LOC_Os01g71910	N	Y	CDS transposon protein, putative, CACTA, En/Spm sub-class
LOC_Os05g02910	Y	N	CDS hypothetical protein
LOC_Os11g05230	N	Y	CDS zinc finger, C3HC4 type domain containing protein, expressed
LOC_Os10g25270	N	Y	CDS retrotransposon protein, putative, unclassified
LOC_Os09g28000	N	Y	CDS OsSigP6 - Putative Type I Signal Peptidase homologue; employs a putative Ser/Lys catalytic dyad, expressed
LOC_Os01g60410	N	Y	CDS ubiquitin-conjugating enzyme, putative, expressed
LOC_Os07g13940	N	Y	CDS cytokinin-N-glucosyltransferase 1, putative, expressed
LOC_Os06g03260	N	Y	CDS retrotransposon protein, putative, unclassified
LOC_Os07g07670	N	Y	CDS expressed protein
LOC_Os01g33324	N	Y	CDS retrotransposon protein, putative, Ty1-copia subclass
LOC_Os03g04550	N	Y	CDS expressed protein
LOC_Os11g43530	Y	Y	CDS OsGrx_C13 - glutaredoxin subgroup III
LOC_Os02g49410	N	Y	CDS histone-like transcription factor and archaeal histone, putative, expressed
LOC_Os10g22394	N	Y	CDS retrotransposon protein, putative, unclassified
LOC_Os03g54170	Y	Y	CDS OsMADS34 - MADS-box family gene with MIKCc type-box, expressed
LOC_Os03g23130	N	Y	CDS retrotransposon protein, putative, unclassified
LOC_Os01g56640	N	Y	CDS transcription factor jumonji, putative, expressed
LOC_Os12g18410	N	Y	CDS expressed protein
LOC_Os10g03960	N	Y	CDS hypothetical protein
LOC_Os05g02650	Y	N	CDS expressed protein
LOC_Os06g28490	N	Y	CDS retrotransposon protein, putative, unclassified
LOC_Os03g11340	N	Y	CDS leucine-rich repeat resistance protein, putative, expressed
LOC_Os04g53250	N	Y	CDS polyphenol oxidase protein, putative
LOC_Os05g49170	Y	N	CDS cold acclimation protein WCOR413, putative, expressed
LOC_Os04g59160	N	Y	CDS peroxidase precursor, putative, expressed
LOC_Os02g16839	N	Y	CDS expansin precursor, putative
LOC_Os02g20844	N	Y	CDS expressed protein
LOC_Os01g07820	N	Y	CDS transposon protein, putative, CACTA, En/Spm sub-class, expressed
LOC_Os05g03940	Y	N	CDS transposon protein, putative, CACTA, En/Spm sub-class
LOC_Os03g11580	N	Y	CDS expressed protein
LOC_Os01g32060	N	Y	CDS retrotransposon protein, putative, unclassified
LOC_Os03g10990	Y	Y	CDS retinoblastoma-binding protein-like, putative, expressed
LOC_Os05g47590	N	Y	CDS conserved hypothetical protein
LOC_Os05g02570	Y	N	CDS F-box protein interaction domain containing protein, expressed
LOC_Os07g44340	N	Y	CDS retrotransposon protein, putative, Ty3-gypsy subclass
LOC_Os12g14100	Y	N	CDS amino acid transporter, putative, expressed
LOC_Os12g43740	N	Y	CDS oxidoreductase, short chain dehydrogenase/reductase family, putative, expressed
LOC_Os02g24632	N	Y	CDS photosystem II 44 kDa reaction center protein, putative, expressed
LOC_Os02g30660	N	Y	CDS hypothetical protein
LOC_Os09g09240	Y	N	CDS retrotransposon protein, putative, Ty3-gypsy subclass
LOC_Os12g28760	Y	Y	CDS hypothetical protein
LOC_Os04g55820	N	Y	CDS retrotransposon protein, putative, unclassified
LOC_Os01g73920	N	Y	CDS hypothetical protein
LOC_Os09g08990	Y	N	CDS cytochrome P450, putative, expressed
LOC_Os08g38910	Y	N	CDS caffeoyl-CoA O-methyltransferase, putative, expressed
LOC_Os11g37100	N	Y	CDS expressed protein
LOC_Os10g41083	Y	Y	CDS uncharacterized Cys-rich domain containing protein, putative, expressed
LOC_Os03g10910	N	Y	CDS NB-ARC/LRR disease resistance protein, putative, expressed
LOC_Os10g09130	N	Y	CDS retrotransposon protein, putative, unclassified
LOC_Os09g01150	N	Y	CDS retrotransposon protein, putative, Ty3-gypsy subclass
LOC_Os10g31510	Y	Y	CDS glycine-rich cell wall structural protein 2 precursor, putative, expressed
LOC_Os04g49370	Y	N	CDS expressed protein
LOC_Os05g08780	N	Y	CDS hypothetical protein
LOC_Os03g42600	N	Y	CDS expressed protein
LOC_Os04g23760	Y	N	CDS lectin protein kinase family protein, putative
LOC_Os03g30030	N	Y	CDS retrotransposon protein, putative, unclassified, expressed
LOC_Os02g33990	N	Y	CDS transposon protein, putative, CACTA, En/Spm sub-class
LOC_Os11g11080	N	Y	CDS hypothetical protein
LOC_Os02g06430	N	Y	CDS DUF292 domain containing protein, expressed
LOC_Os08g41600	N	Y	CDS peptide transporter, putative
LOC_Os03g48270	Y	N	CDS CAMK_CAMK_like.21 - CAMK includes calcium/calmodulin depedent protein kinases, expressed
LOC_Os09g13080	N	Y	CDS hypothetical protein
LOC_Os01g51820	Y	N	CDS retrotransposon protein, putative, Ty3-gypsy subclass
LOC_Os07g01114	N	Y	CDS expressed protein
LOC_Os04g39629	N	Y	CDS RNA recognition motif containing protein, putative, expressed
LOC_Os01g10060	N	Y	CDS hypothetical protein
LOC_Os01g49380	N	Y	CDS lipase, putative, expressed
LOC_Os04g37430	Y	N	CDS lipoxygenase protein, putative, expressed
LOC_Os02g24670	N	Y	CDS retrotransposon protein, putative, Ty3-gypsy subclass
LOC_Os03g53160	Y	Y	CDS hypothetical protein
LOC_Os08g42650	Y	N	CDS retrotransposon protein, putative, unclassified
LOC_Os08g34010	N	Y	CDS ZF-HD protein dimerisation region containing protein, expressed
LOC_Os10g38960	N	Y	CDS lectin-like receptor kinase, putative
LOC_Os09g01490	N	Y	CDS retrotransposon protein, putative, unclassified
LOC_Os01g32030	N	Y	CDS retrotransposon, putative, centromere-specific
LOC_Os02g48940	N	Y	CDS expressed protein
LOC_Os05g02470	Y	N	CDS hypothetical protein
LOC_Os12g26070	N	Y	CDS transposon protein, putative, CACTA, En/Spm sub-class
LOC_Os07g13610	N	Y	CDS retrotransposon protein, putative, Ty1-copia subclass
LOC_Os01g13840	Y	N	CDS PE-PGRS family protein, putative
LOC_Os05g24370	N	Y	CDS retrotransposon protein, putative, unclassified
LOC_Os10g30440	Y	N	CDS hypothetical protein
LOC_Os01g68570	Y	N	CDS expressed protein
LOC_Os11g25850	N	Y	CDS retrotransposon protein, putative, unclassified
LOC_Os09g12440	N	Y	CDS retrotransposon protein, putative, unclassified
LOC_Os04g55870	N	Y	CDS transposon protein, putative, unclassified
LOC_Os08g04140	Y	N	CDS X8 domain containing protein, expressed
LOC_Os08g12340	N	Y	CDS retrotransposon protein, putative, Ty3-gypsy subclass
LOC_Os08g14810	N	Y	CDS NB-ARC domain containing protein, expressed
LOC_Os03g51990	N	Y	CDS ACT domain containing protein, expressed
LOC_Os09g31019	N	Y	CDS ubiquitin fusion protein, putative
LOC_Os10g13560	N	Y	CDS hypothetical protein
LOC_Os09g39370	N	Y	CDS conserved hypothetical protein
LOC_Os10g08026	N	Y	CDS lecithin:cholesterol acyltransferase, putative, expressed
LOC_Os09g39150	N	Y	CDS transposon protein, putative, CACTA, En/Spm sub-class
LOC_Os01g12690	Y	Y	CDS plant-specific domain TIGR01568 family protein, expressed
LOC_Os01g14670	N	Y	CDS Cupin domain containing protein, expressed
LOC_Os07g02790	N	Y	CDS expressed protein
LOC_Os07g04810	N	Y	CDS protein kinase domain containing protein, expressed
LOC_Os06g19790	N	Y	CDS hypothetical protein
LOC_Os09g21960	N	Y	CDS transposon protein, putative, CACTA, En/Spm sub-class
LOC_Os09g29130	N	Y	CDS ZF-HD protein dimerisation region containing protein, expressed
LOC_Os02g04000	N	Y	CDS OsFBX37 - F-box domain containing protein
LOC_Os02g15380	Y	N	CDS transposon protein, putative, Ac/Ds sub-class
LOC_Os04g02240	Y	Y	CDS retrotransposon protein, putative, Ty3-gypsy subclass
LOC_Os02g20550	N	Y	CDS hypothetical protein
LOC_Os07g47090	Y	N	CDS KIP1, putative, expressed
LOC_Os06g49660	Y	N	CDS transferase family protein, putative, expressed
LOC_Os10g14840	N	Y	CDS retrotransposon protein, putative, unclassified
LOC_Os10g41060	Y	Y	CDS expressed protein
LOC_Os02g01870	N	Y	CDS expressed protein
LOC_Os09g28640	N	Y	CDS gibberellin receptor GID1L2, putative, expressed
LOC_Os06g05840	N	Y	CDS retrotransposon protein, putative, unclassified
LOC_Os03g21960	N	Y	CDS aminotransferase, putative, expressed
LOC_Os10g26330	N	Y	CDS retrotransposon protein, putative, unclassified
LOC_Os02g47480	Y	N	CDS expressed protein
LOC_Os10g18190	N	Y	CDS retrotransposon protein, putative, Ty1-copia subclass
LOC_Os07g02130	N	Y	CDS flavin-containing monooxygenase family protein, putative
LOC_Os02g03420	N	Y	CDS pentatricopeptide repeat-containing protein, putative, expressed
LOC_Os07g18180	Y	Y	CDS conserved hypothetical protein
LOC_Os03g15370	N	Y	CDS ubiquitin fusion protein, putative, expressed
LOC_Os12g24120	N	Y	CDS retrotransposon protein, putative, unclassified
LOC_Os01g13630	Y	N	CDS retrotransposon protein, putative, unclassified
LOC_Os03g53340	N	Y	CDS HSF-type DNA-binding domain containing protein, expressed
LOC_Os12g38740	N	Y	CDS retrotransposon protein, putative, unclassified
LOC_Os01g69279	Y	N	CDS expressed protein
LOC_Os03g01590	N	Y	CDS PAIR1, putative, expressed
LOC_Os09g03610	Y	Y	CDS flowering time control protein FCA, putative, expressed
LOC_Os01g66650	N	Y	CDS expressed protein
LOC_Os01g04470	Y	Y	CDS hypothetical protein
LOC_Os02g07650	N	Y	CDS zinc-binding protein, putative, expressed
LOC_Os12g36340	N	Y	CDS hypothetical protein
LOC_Os01g06460	N	Y	CDS uncharacterized Cys-rich domain containing protein, putative, expressed
LOC_Os08g21520	N	Y	CDS retrotransposon protein, putative, unclassified
LOC_Os04g05710	N	Y	CDS retrotransposon protein, putative, Ty3-gypsy subclass
LOC_Os01g19260	N	Y	CDS ATPase, putative, expressed
LOC_Os09g02260	N	Y	CDS PPR repeat containing protein, putative, expressed
LOC_Os08g31160	N	Y	CDS retrotransposon protein, putative, unclassified
LOC_Os12g34850	N	Y	CDS Fibronectin type III domain containing protein, expressed
LOC_Os06g12980	N	Y	CDS cyclin, putative, expressed
LOC_Os06g09820	N	Y	CDS cupin superfamily protein, putative, expressed
LOC_Os06g18164	N	Y	CDS conserved hypothetical protein
LOC_Os01g05150	N	Y	CDS expressed protein
LOC_Os08g12880	N	Y	CDS transposon protein, putative, CACTA, En/Spm sub-class
LOC_Os03g34054	N	Y
LOC_Os02g05890	N	Y	CDS EMB1303, putative, expressed
LOC_Os06g21190	N	Y	CDS retrotransposon protein, putative, unclassified
LOC_Os03g22570	N	Y	CDS MIF4G domain containing protein, putative, expressed
LOC_Os10g08090	N	Y	CDS retrotransposon protein, putative, Ty3-gypsy subclass
LOC_Os02g02010	N	Y	CDS conserved hypothetical protein
LOC_Os09g06800	N	Y	CDS retrotransposon protein, putative, Ty3-gypsy subclass
LOC_Os02g53200	Y	N	CDS glucan endo-1,3-beta-glucosidase precursor, putative, expressed
LOC_Os10g32960	N	Y	CDS peroxisome assembly protein 12, putative, expressed
LOC_Os09g24090	N	Y	CDS retrotransposon protein, putative, Ty3-gypsy subclass
LOC_Os01g04100	N	Y	CDS expressed protein
LOC_Os02g09740	N	Y	CDS STRUBBELIG-RECEPTOR FAMILY 7 precursor, putative, expressed
LOC_Os11g38990	N	Y	CDS peptidyl-prolyl cis-trans isomerase, putative, expressed
LOC_Os01g42440	Y	N	CDS hypothetical protein
LOC_Os06g06920	N	Y	CDS S-locus-like receptor protein kinase, putative
LOC_Os06g20860	Y	Y	CDS paramyosin, putative, expressed
LOC_Os03g07790	Y	N	CDS zinc finger, C3HC4 type domain containing protein, expressed
LOC_Os06g29110	N	Y	CDS MLO domain containing protein, putative
LOC_Os09g03810	N	Y	CDS expressed protein
LOC_Os06g26320	N	Y	CDS retrotransposon protein, putative, Ty3-gypsy subclass
LOC_Os07g45030	N	Y	CDS retrotransposon protein, putative, Ty3-gypsy subclass
LOC_Os08g20492	Y	N	CDS OsFBX285 - F-box domain containing protein
LOC_Os04g59370	Y	N	CDS thaumatin, putative, expressed
LOC_Os08g28970	N	Y	CDS expressed protein
LOC_Os11g35380	Y	N	CDS conserved hypothetical protein
LOC_Os03g32790	N	Y	CDS expressed protein
LOC_Os11g20360	N	Y	CDS expressed protein
LOC_Os09g27050	N	Y	CDS HD domain containing protein, putative, expressed
LOC_Os12g31430	N	Y	CDS helix-loop-helix DNA-binding domain containing protein
LOC_Os12g08280	Y	N	CDS inositol-1-monophosphatase, putative, expressed
LOC_Os07g22680	N	Y	CDS SKP1-like protein 1B, putative, expressed
LOC_Os06g05730	N	Y	CDS expressed protein
LOC_Os08g44330	Y	N	CDS peptidylprolyl isomerase domain and WD repeat-containing protein 1, putative, expressed
LOC_Os12g14580	Y	N	CDS tetraspanin family protein, putative
LOC_Os02g04080	N	Y	CDS chromosome segregation protein sudA, putative
LOC_Os12g29370	N	Y	CDS ZmEBE-1 protein, putative
LOC_Os06g46720	Y	Y	CDS retrotransposon protein, putative, unclassified
LOC_Os03g16180	N	Y	CDS retrotransposon protein, putative, unclassified
LOC_Os07g30430	N	Y	CDS retrotransposon protein, putative, Ty3-gypsy subclass
LOC_Os07g17770	N	Y	CDS tryptophanyl-tRNA synthetase, cytoplasmic, putative
LOC_Os06g44440	N	Y	CDS retrotransposon protein, putative, unclassified
LOC_Os03g11700	Y	N	CDS pentatricopeptide repeat domain containing protein, putative, expressed
LOC_Os01g53560	N	Y	CDS phosphoesterase, putative, expressed
LOC_Os01g11040	N	Y	CDS SCAR-like protein 2, putative, expressed
LOC_Os04g40730	N	Y	CDS oxidoreductase, short chain dehydrogenase/reductase family, putative, expressed
LOC_Os02g46100	N	Y	CDS RING-H2 finger protein, putative, expressed
LOC_Os04g05360	N	Y	CDS conserved hypothetical protein
LOC_Os01g65080	N	Y	CDS ZOS1-18 - C2H2 zinc finger protein, expressed
LOC_Os07g32600	N	Y	CDS glucan endo-1,3-beta-glucosidase precursor, putative, expressed
LOC_Os02g01140	N	Y	CDS GDSL-like lipase/acylhydrolase, putative, expressed
LOC_Os01g26120	Y	N	CDS membrane associated DUF588 domain containing protein, putative, expressed
LOC_Os09g17620	N	Y	CDS ubiquitin domain-containing protein 2, putative, expressed
LOC_Os05g41240	Y	N	CDS Myb-like DNA-binding domain containing protein, putative, expressed
LOC_Os06g05160	N	Y	CDS sulfate transporter, putative, expressed
LOC_Os01g50110	N	Y	CDS MYB family transcription factor, putative, expressed
LOC_Os08g41480	N	Y	CDS SAM domain containing protein, putative, expressed
LOC_Os03g53930	N	Y	CDS expressed protein
LOC_Os10g35720	N	Y	CDS OsGrx_S17 - glutaredoxin subgroup II, expressed
LOC_Os07g23110	N	Y	CDS poly synthetase 1, putative, expressed
LOC_Os04g42800	N	Y	CDS photosystem-II repair protein, putative, expressed
LOC_Os08g06450	N	Y	CDS cytidylyltransferase domain containing protein, expressed
LOC_Os04g58610	N	Y	CDS retrotransposon protein, putative, unclassified, expressed
LOC_Os06g16280	N	Y	CDS expressed protein
LOC_Os03g20430	N	Y	CDS histone-lysine N-methyltransferase, H3 lysine-9 specific SUVH8, putative, expressed
LOC_Os01g49440	Y	Y	CDS expressed protein
LOC_Os04g42560	N	Y	CDS conserved hypothetical protein
LOC_Os01g25770	N	Y	CDS hypothetical protein
LOC_Os04g32170	Y	N	CDS hypothetical protein
LOC_Os08g10410	N	Y	CDS expressed protein
LOC_Os01g66250	Y	Y	CDS S-locus-like receptor protein kinase, putative, expressed
LOC_Os12g39280	N	Y	CDS hypothetical protein
LOC_Os07g27410	N	Y	CDS hypothetical protein
LOC_Os03g25080	N	Y	CDS OsFBX86 - F-box domain containing protein, expressed
LOC_Os02g13560	N	Y	CDS transporter family protein, putative, expressed
LOC_Os01g48140	N	Y	CDS pentatricopeptide containing protein, putative
LOC_Os02g30650	N	Y	CDS heavy metal-associated domain containing protein, expressed
LOC_Os03g14700	N	Y	CDS C2 domain containing protein
LOC_Os08g04420	Y	N	CDS tyrosine protein kinase domain containing protein, putative, expressed
LOC_Os01g08700	N	Y	CDS GIGANTEA, putative, expressed
LOC_Os12g14210	N	Y	CDS hypothetical protein
LOC_Os07g43180	Y	N	CDS SKP1-like protein 1B, putative
LOC_Os09g15230	N	Y	CDS expressed protein
LOC_Os03g02300	Y	N	CDS expressed protein
LOC_Os07g23980	N	Y	CDS retrotransposon protein, putative, unclassified
LOC_Os12g15206	Y	N
LOC_Os10g12330	N	Y	CDS retrotransposon protein, putative, unclassified
LOC_Os12g29560	N	Y	CDS DHHC zinc finger domain containing protein, expressed
LOC_Os03g58780	N	Y	CDS expressed protein
LOC_Os10g26830	N	Y	CDS retrotransposon protein, putative, unclassified
LOC_Os08g05310	Y	Y	CDS expressed protein
LOC_Os06g42990	N	Y	CDS AP2 domain containing protein
LOC_Os09g10020	Y	Y	CDS transposon protein, putative, unclassified
LOC_Os11g18961	N	Y	CDS transposon protein, putative, CACTA, En/Spm sub-class
LOC_Os10g04900	N	Y	CDS OsFBX364 - F-box domain containing protein, expressed
LOC_Os07g10139	N	Y	CDS hypothetical protein
LOC_Os01g01240	N	Y	CDS retrotransposon protein, putative, Ty3-gypsy subclass
LOC_Os11g22850	N	Y	CDS retrotransposon protein, putative, Ty3-gypsy subclass
LOC_Os11g43770	N	Y	CDS Leucine Rich Repeat family protein
LOC_Os04g50176	N	Y	CDS expressed protein
LOC_Os03g02290	Y	N	CDS kinesin motor domain containing protein, putative, expressed
LOC_Os05g28790	N	Y	CDS retrotransposon protein, putative, LINE subclass
LOC_Os12g39570	N	Y	CDS transposon protein, putative, unclassified
LOC_Os07g32710	N	Y	CDS retrotransposon protein, putative, unclassified, expressed
LOC_Os04g11980	N	Y	CDS expressed protein
LOC_Os06g30230	N	Y	CDS expressed protein
LOC_Os09g15720	N	Y	CDS hypothetical protein
LOC_Os08g35260	N	Y	CDS hypothetical protein
LOC_Os02g34660	N	Y	CDS retrotransposon protein, putative, unclassified
LOC_Os07g18700	N	Y	CDS retrotransposon protein, putative, unclassified
LOC_Os01g58750	Y	Y	CDS expressed protein
LOC_Os04g41150	N	Y	CDS DUF565 domain containing protein, putative, expressed
LOC_Os01g08980	N	Y	CDS expressed protein
LOC_Os06g18800	N	Y	CDS retrotransposon protein, putative, Ty3-gypsy subclass
LOC_Os07g04950	N	Y	CDS retrotransposon protein, putative, unclassified, expressed
LOC_Os03g58372	N	Y	CDS expressed protein
LOC_Os12g41170	N	Y	CDS SEY1, putative, expressed
LOC_Os11g28140	N	Y	CDS transposon protein, putative, CACTA, En/Spm sub-class
LOC_Os09g33530	Y	N	CDS expressed protein
LOC_Os10g31060	N	Y	CDS retrotransposon protein, putative, unclassified
LOC_Os09g12420	N	Y	CDS transposon protein, putative, unclassified, expressed
LOC_Os10g24810	N	Y	CDS cytidylyltransferase domain containing protein, expressed
LOC_Os01g14140	Y	N	CDS X8 domain containing protein, expressed
LOC_Os03g17570	N	Y	CDS response regulator receiver domain containing protein, expressed
LOC_Os11g22780	N	Y	CDS retrotransposon, putative, centromere-specific
LOC_Os06g28520	N	Y	CDS hypothetical protein
LOC_Os05g02770	Y	N	CDS glycine-rich cell wall structural protein precursor, putative, expressed
LOC_Os03g25370	N	Y	CDS peroxidase precursor, putative, expressed
LOC_Os09g26860	N	Y	CDS retrotransposon protein, putative, unclassified
LOC_Os10g11540	N	Y	CDS retrotransposon protein, putative, unclassified
LOC_Os11g07050	N	Y	CDS FHA domain containing protein, putative, expressed
LOC_Os10g02160	N	Y	CDS retrotransposon protein, putative, unclassified
LOC_Os06g46080	N	Y	CDS hypothetical protein
LOC_Os01g71420	N	Y	CDS Ser/Thr protein phosphatase family protein, putative, expressed
LOC_Os08g45070	N	Y	CDS hypothetical protein
LOC_Os02g15870	N	Y	CDS molybdenum cofactor biosynthesis protein 1, putative, expressed
LOC_Os01g22110	Y	N	CDS retrotransposon protein, putative, unclassified
LOC_Os07g22670	N	Y	CDS mTERF domain containing protein, expressed
LOC_Os06g01370	N	Y	CDS DNA-binding protein-related, putative, expressed
LOC_Os11g27950	N	Y	CDS retrotransposon protein, putative, unclassified
LOC_Os01g43274	Y	N	CDS expressed protein
LOC_Os07g18440	N	Y	CDS retrotransposon protein, putative, Ty3-gypsy subclass
LOC_Os12g15420	Y	N	CDS nucampholin, putative, expressed
LOC_Os10g42750	Y	N	CDS CSLD1 - cellulose synthase-like family D, expressed
LOC_Os06g50000	Y	N	CDS LYR motif containing protein, putative, expressed
LOC_Os01g19300	N	Y	CDS retrotransposon protein, putative, unclassified
LOC_Os08g26980	Y	N	CDS hypothetical protein
LOC_Os12g37590	N	Y	CDS prefoldin, putative, expressed
LOC_Os11g25590	N	Y	CDS retrotransposon protein, putative, Ty3-gypsy subclass
LOC_Os07g40680	Y	Y	CDS retrotransposon protein, putative, unclassified
LOC_Os02g16400	N	Y	CDS retrotransposon protein, putative, Ty3-gypsy subclass
LOC_Os05g27450	N	Y	CDS transposon protein, putative, CACTA, En/Spm sub-class
LOC_Os07g41990	Y	N	CDS hypothetical protein
LOC_Os12g26875	Y	N	CDS expressed protein
LOC_Os01g70570	N	Y	CDS acyltransferase, putative, expressed
LOC_Os08g28420	N	Y	CDS hypothetical protein
LOC_Os07g37390	Y	N	CDS hypothetical protein
LOC_Os08g29280	N	Y	CDS transposon protein, putative, CACTA, En/Spm sub-class
LOC_Os07g14010	N	Y	CDS retrotransposon protein, putative, Ty1-copia subclass
LOC_Os02g40784	N	Y	CDS WAX2, putative, expressed
LOC_Os01g43820	N	Y	CDS retrotransposon protein, putative, Ty3-gypsy subclass
LOC_Os12g16610	N	Y	CDS hypothetical protein
LOC_Os10g08180	N	Y	CDS retrotransposon protein, putative, Ty3-gypsy subclass
LOC_Os01g28640	N	Y	CDS retrotransposon protein, putative, Ty3-gypsy subclass
LOC_Os04g36760	Y	N	CDS enzyme of the cupin superfamily protein, putative, expressed
LOC_Os01g53250	Y	N	CDS NADPH reductase, putative, expressed
LOC_Os07g23770	N	Y	CDS expressed protein
LOC_Os02g05470	N	Y	CDS CCT motif family protein, expressed
LOC_Os05g30720	N	Y	CDS transposon protein, putative, unclassified
LOC_Os01g11020	N	Y	CDS conserved hypothetical protein
LOC_Os07g23830	N	Y	CDS retrotransposon protein, putative, unclassified
LOC_Os11g26700	Y	N	CDS hypothetical protein
LOC_Os07g49080	Y	N	CDS COBRA-like protein 7 precursor, putative, expressed
LOC_Os07g13560	N	Y	CDS retrotransposon protein, putative, unclassified
LOC_Os10g11250	N	Y	CDS transposon protein, putative, CACTA, En/Spm sub-class
LOC_Os03g42870	N	Y	CDS hypothetical protein
LOC_Os12g25700	N	Y	CDS UDP-glucose 6-dehydrogenase, putative, expressed
LOC_Os01g04310	Y	Y	CDS transposon protein, putative, unclassified
LOC_Os02g44160	N	Y	CDS retrotransposon protein, putative, Ty3-gypsy subclass
LOC_Os12g19200	N	Y	CDS transposon protein, putative, CACTA, En/Spm sub-class
LOC_Os07g37590	Y	N	CDS transposon protein, putative, unclassified
LOC_Os06g20320	N	Y	CDS peptidyl-prolyl cis-trans isomerase, FKBP-type, putative, expressed
LOC_Os03g42230	N	Y	CDS B3 DNA binding domain containing protein, expressed
LOC_Os02g24560	N	Y	CDS retrotransposon protein, putative, unclassified
LOC_Os04g43780	Y	Y	CDS retrotransposon protein, putative, Ty3-gypsy subclass
LOC_Os07g04660	Y	Y	CDS white-brown complex homolog protein 16, putative
LOC_Os04g50184	N	Y	CDS hypothetical protein
LOC_Os01g47210	Y	N	CDS hypothetical protein
LOC_Os03g09045	N	Y	CDS retrotransposon protein, putative, unclassified
LOC_Os06g33460	N	Y	CDS hypothetical protein
LOC_Os11g37520	Y	Y	CDS BTBT3 - Bric-a-Brac, Tramtrack, Broad Complex BTB domain with tetratricopeptide repeats, expressed
LOC_Os05g42220	Y	N	CDS leucine rich repeat domain containing protein, putative, expressed
LOC_Os05g01290	Y	N	CDS expressed protein
LOC_Os01g09430	N	Y	CDS expressed protein
LOC_Os01g40690	N	Y	CDS holocarboxylase synthetase, putative, expressed
LOC_Os06g12700	N	Y	CDS conserved hypothetical protein
LOC_Os01g01450	N	Y	CDS stress responsive protein, putative, expressed
LOC_Os01g54270	N	Y	CDS transposon protein, putative, unclassified
LOC_Os05g30590	N	Y	CDS transposon protein, putative, unclassified
LOC_Os06g44780	N	Y	CDS expressed protein
LOC_Os12g44250	N	Y	CDS vesicle-associated membrane protein, putative, expressed
LOC_Os04g45430	N	Y	CDS retrotransposon protein, putative, Ty3-gypsy subclass
LOC_Os04g01354	Y	N	CDS chalcone synthase, putative, expressed
LOC_Os06g32900	N	Y	CDS retrotransposon protein, putative, Ty3-gypsy subclass
LOC_Os07g13450	N	Y	CDS RALFL13 - Rapid ALkalinization Factor RALF family protein precursor, expressed
LOC_Os10g05910	N	Y	CDS POEI9 - Pollen Ole e I allergen and extensin family protein precursor, expressed
LOC_Os12g33165	N	Y	CDS expressed protein
LOC_Os03g13480	N	Y	CDS cyclin-J18-like, putative
LOC_Os10g17560	N	Y	CDS retrotransposon protein, putative, Ty3-gypsy subclass
LOC_Os06g25950	N	Y	CDS expressed protein
LOC_Os12g20400	Y	Y	CDS transposon protein, putative, CACTA, En/Spm sub-class
LOC_Os02g12970	N	Y	CDS retrotransposon protein, putative, Ty3-gypsy subclass
LOC_Os02g34550	N	Y	CDS transposon protein, putative, unclassified
LOC_Os05g49310	Y	N	CDS MYB family transcription factor, putative
LOC_Os02g07760	N	Y	CDS aldehyde dehydrogenase, putative, expressed
LOC_Os09g29600	N	Y	CDS OsWAK85 - OsWAK receptor-like cytoplasmic kinase OsWAK-RLCK
LOC_Os03g42290	N	Y	CDS B3 DNA binding domain containing protein, expressed
LOC_Os09g08600	N	Y	CDS transposon protein, putative, CACTA, En/Spm sub-class
LOC_Os06g28370	N	Y	CDS transposon protein, putative, CACTA, En/Spm sub-class
LOC_Os02g10550	N	Y	CDS expressed protein
LOC_Os07g22890	N	Y	CDS hypothetical protein
LOC_Os11g33462	N	Y	CDS retrotransposon protein, putative, unclassified
LOC_Os06g08870	Y	N	CDS hypothetical protein
LOC_Os03g18260	N	Y	CDS hypothetical protein
LOC_Os01g45370	Y	N	CDS radical SAM enzyme, putative, expressed
LOC_Os01g61335	N	Y	CDS expressed protein
LOC_Os10g24790	N	Y	CDS transposon protein, putative, unclassified
LOC_Os03g53740	Y	Y	CDS expressed protein
LOC_Os01g68890	Y	N	CDS P21-Rho-binding domain containing protein, putative, expressed
LOC_Os08g35820	N	Y	CDS transposon protein, putative, CACTA, En/Spm sub-class
LOC_Os03g17790	N	Y	CDS OsRCI2-5 - Putative low temperature and salt responsive protein, expressed
LOC_Os10g27200	N	Y	CDS hypothetical protein
LOC_Os04g41950	Y	N	CDS calcium-binding mitochondrial protein anon-60Da, putative, expressed
LOC_Os08g26230	N	Y	CDS expressed protein
LOC_Os09g25250	N	Y	CDS transposon protein, putative, CACTA, En/Spm sub-class
LOC_Os03g06610	N	Y	CDS expressed protein
LOC_Os03g22790	N	Y	CDS beta-amylase, putative, expressed
LOC_Os12g14280	N	Y	CDS retrotransposon protein, putative, Ty3-gypsy subclass
LOC_Os02g20750	N	Y	CDS hypothetical protein
LOC_Os12g24090	N	Y	CDS hypothetical protein
LOC_Os10g27080	Y	N	CDS hypothetical protein
LOC_Os06g29490	N	Y	CDS expressed protein
LOC_Os04g43519	Y	Y	CDS hypothetical protein
LOC_Os01g74450	Y	N	CDS aquaporin protein, putative, expressed
LOC_Os06g17840	N	Y	CDS expressed protein
LOC_Os09g15840	N	Y	CDS NBS-LRR disease resistance protein, putative, expressed
LOC_Os08g36920	N	Y	CDS AP2 domain containing protein, expressed
LOC_Os04g36070	Y	N	CDS OsRR1 type-A response regulator, expressed
LOC_Os07g41120	Y	N	CDS RNA recognition motif containing protein, putative
LOC_Os02g25040	N	Y	CDS retrotransposon protein, putative, unclassified
LOC_Os07g19110	N	Y	CDS retrotransposon protein, putative, Ty3-gypsy subclass
LOC_Os11g18910	N	Y	CDS retrotransposon protein, putative, unclassified
LOC_Os05g28680	N	Y	CDS retrotransposon protein, putative, unclassified
LOC_Os10g17020	N	Y	CDS retrotransposon protein, putative, unclassified
LOC_Os02g42134	N	Y	CDS ARF GTPase-activating domain-containing protein, putative, expressed
LOC_Os03g05680	Y	N	CDS histone demethylase JARID1C, putative, expressed
LOC_Os08g12370	N	Y	CDS retrotransposon protein, putative, Ty3-gypsy subclass
LOC_Os01g58230	N	Y	CDS conserved hypothetical protein
LOC_Os08g02280	N	Y	CDS hypothetical protein
LOC_Os03g59250	Y	N	CDS expressed protein
LOC_Os09g04640	N	Y	CDS retrotransposon protein, putative, unclassified
LOC_Os06g45870	N	Y	CDS expressed protein
LOC_Os04g53370	N	Y	CDS acyltransferase, putative, expressed
LOC_Os01g61030	Y	Y	CDS VHS and GAT domain containing protein, expressed
LOC_Os09g29490	N	Y	CDS peroxidase precursor, putative, expressed
LOC_Os06g07474	N	Y	CDS tetratricopeptide repeat domain containing protein, expressed
LOC_Os11g17610	N	Y	CDS expressed protein
LOC_Os03g10900	N	Y	CDS disease resistance protein, putative, expressed
LOC_Os07g04200	N	Y	CDS bacterial transferase hexapeptide domain containing protein, expressed
LOC_Os06g33170	Y	Y	CDS exocyst complex component 6, putative, expressed
LOC_Os05g46200	Y	N	CDS beta-galactosidase 8 precursor, putative, expressed
LOC_Os03g25560	N	Y	CDS conserved hypothetical protein
LOC_Os03g38470	N	Y	CDS GDSL-like lipase/acylhydrolase, putative, expressed
LOC_Os01g10820	N	Y	CDS ribosomal protein L5, putative, expressed
LOC_Os06g46600	N	Y	CDS DnaK family protein, putative, expressed
LOC_Os10g18400	N	Y	CDS beta-galactosidase precursor, putative, expressed
LOC_Os08g33970	N	Y	CDS retrotransposon protein, putative, unclassified
LOC_Os02g22400	N	Y	CDS retrotransposon protein, putative, unclassified
LOC_Os11g04730	Y	N	CDS DNA-directed RNA polymerases I, II, and III subunit RPABC1, putative, expressed
LOC_Os04g48400	Y	Y	CDS HOTHEAD precursor, putative, expressed
LOC_Os01g14700	N	Y	CDS conserved hypothetical protein
LOC_Os02g01260	N	Y	CDS retrotransposon protein, putative, Ty1-copia subclass
LOC_Os01g52380	Y	Y	CDS expressed protein
LOC_Os03g58364	N	Y	CDS hypothetical protein
LOC_Os10g01710	N	Y	CDS hypothetical protein
LOC_Os06g36780	Y	N	CDS hypothetical protein
LOC_Os06g04110	Y	Y	CDS retrotransposon protein, putative, unclassified
LOC_Os12g12970	Y	N	CDS RWP-RK domain-containing protein, putative
LOC_Os12g17490	N	Y	CDS stripe rust resistance protein Yr10, putative, expressed
LOC_Os01g51450	Y	Y	CDS NAP domain containing protein, putative
LOC_Os08g29330	N	Y	CDS hypothetical protein
LOC_Os07g28540	N	Y	CDS retrotransposon protein, putative, unclassified
LOC_Os04g54950	N	Y	CDS hypothetical protein
LOC_Os06g23250	N	Y	CDS transposon protein, putative, CACTA, En/Spm sub-class
LOC_Os03g21870	Y	N	CDS DUF623 domain containing protein, expressed
LOC_Os11g11890	N	Y	CDS protein kinase domain containing protein, expressed
LOC_Os04g36580	Y	N	CDS retrotransposon protein, putative, unclassified
LOC_Os07g29560	N	Y	CDS conserved hypothetical protein
LOC_Os08g16210	N	Y	CDS hypothetical protein
LOC_Os11g19570	N	Y	CDS retrotransposon protein, putative, Ty3-gypsy subclass
LOC_Os09g03769	N	Y
LOC_Os01g49050	N	Y	CDS hypothetical protein
LOC_Os05g48170	N	Y	CDS retrotransposon protein, putative, unclassified
LOC_Os03g29980	N	Y	CDS ACT domain containing protein, expressed
LOC_Os01g09600	N	Y	CDS retrotransposon protein, putative, Ty3-gypsy subclass
LOC_Os11g12570	N	Y	CDS conserved hypothetical protein
LOC_Os10g24610	N	Y	CDS transposon protein, putative, unclassified
LOC_Os11g38620	N	Y	CDS expressed protein
LOC_Os01g11070	N	Y	CDS Alg9-like mannosyltransferase protein, putative, expressed
LOC_Os07g30154	N	Y	CDS POEI2 - Pollen Ole e I allergen and extensin family protein precursor, putative, expressed
LOC_Os11g20000	N	Y	CDS retrotransposon protein, putative, Ty3-gypsy subclass
LOC_Os04g45480	Y	Y	CDS heat shock protein STI, putative, expressed
LOC_Os09g01290	N	Y	CDS hhH-GPD superfamily base excision DNA repair protein, putative, expressed
LOC_Os08g11260	N	Y	CDS transposon protein, putative, CACTA, En/Spm sub-class
LOC_Os08g45280	N	Y	CDS hypothetical protein
LOC_Os01g09305	N	Y	CDS EMB1895, putative
LOC_Os01g46820	Y	N	CDS hypothetical protein
LOC_Os12g24200	N	Y	CDS retrotransposon protein, putative, unclassified
LOC_Os08g28784	N	Y	CDS expressed protein
LOC_Os03g40410	N	Y	CDS expressed protein
LOC_Os05g39500	Y	N	CDS DUF640 domain containing protein, putative, expressed
LOC_Os05g02435	Y	N	CDS expressed protein
LOC_Os10g10420	N	Y	CDS OsFBX378 - F-box domain containing protein
LOC_Os05g46550	Y	N	CDS adaptor complexes medium subunit family domain containing protein, expressed
LOC_Os04g06220	Y	Y	CDS retrotransposon protein, putative, Ty1-copia subclass
LOC_Os07g29390	Y	N	CDS peptidyl-prolyl cis-trans isomerase, putative, expressed
LOC_Os02g45080	N	Y	CDS MYB family transcription factor, putative
LOC_Os04g53160	N	Y	CDS NBS-LRR disease resistance protein, putative, expressed
LOC_Os10g22220	Y	N	CDS retrotransposon, putative, centromere-specific
LOC_Os11g33420	N	Y	CDS transposon protein, putative, CACTA, En/Spm sub-class
LOC_Os01g66020	N	Y	CDS protein kinase family protein, putative
LOC_Os11g28104	N	Y	CDS TKL_IRAK_DUF26-lf.4 - DUF26 kinases have homology to DUF26 containing loci, expressed
LOC_Os10g13420	N	Y	CDS retrotransposon protein, putative, unclassified
LOC_Os12g28470	N	Y	CDS retrotransposon protein, putative, Ty3-gypsy subclass
LOC_Os01g32350	Y	Y	CDS OsClp2 - Putative Clp protease homologue, expressed
LOC_Os06g22320	N	Y	CDS transposon protein, putative, unclassified
LOC_Os04g40300	N	Y	CDS transglutaminase, putative, expressed
LOC_Os07g18030	N	Y	CDS retrotransposon protein, putative, unclassified
LOC_Os02g31922	N	Y	CDS hypothetical protein
LOC_Os07g07030	N	Y	CDS expressed protein
LOC_Os03g05020	N	Y	CDS PIR, putative, expressed
LOC_Os02g05440	N	Y	CDS expressed protein
LOC_Os09g36000	N	Y	CDS conserved hypothetical protein
LOC_Os12g26520	N	Y	CDS retrotransposon protein, putative, Ty1-copia subclass
LOC_Os07g05650	N	Y	CDS MAGE-8 antigen-related, putative, expressed
LOC_Os04g59060	Y	Y	CDS heat shock protein DnaJ, putative, expressed
LOC_Os01g40680	N	Y	CDS pentatricopeptide, putative
LOC_Os02g03110	Y	N	CDS CDP-alcohol phosphatidyltransferase, putative, expressed
LOC_Os01g24070	N	Y	CDS GATA zinc finger domain containing protein, expressed
LOC_Os10g28830	Y	N	CDS hypothetical protein
LOC_Os03g37790	N	Y	CDS hAT dimerisation domain-containing protein, putative
LOC_Os02g17100	N	Y	CDS transposon protein, putative, CACTA, En/Spm sub-class
LOC_Os02g50810	N	Y	CDS expressed protein
LOC_Os02g45960	N	Y	CDS transposon protein, putative, unclassified, expressed
LOC_Os04g05790	N	Y	CDS retrotransposon protein, putative, unclassified
LOC_Os04g47870	N	Y	CDS PINHEAD, putative, expressed
LOC_Os12g15790	N	Y	CDS retrotransposon protein, putative, unclassified
LOC_Os12g01140	N	Y	CDS AGC_PVPK_like_kin82y.2 - ACG kinases include homologs to PKA, PKG and PKC, expressed
LOC_Os07g17480	N	Y	CDS retrotransposon protein, putative, unclassified
LOC_Os03g28175	N	Y	CDS hypothetical protein
LOC_Os01g08660	N	Y	CDS aquaporin protein, putative, expressed
LOC_Os09g07760	N	Y	CDS retrotransposon protein, putative, unclassified
LOC_Os08g06550	N	Y	CDS acyl CoA binding protein, putative, expressed
LOC_Os03g28140	N	Y	CDS 1-phosphatidylinositol-4-phosphate 5-kinase/ zinc ion binding protein, putative, expressed
LOC_Os01g03350	Y	Y	CDS conserved hypothetical protein
LOC_Os07g30080	N	Y	CDS retrotransposon protein, putative, unclassified
LOC_Os05g40920	Y	N	CDS expressed protein
LOC_Os07g15430	N	Y	CDS expressed protein
LOC_Os10g10480	N	Y	CDS expressed protein
LOC_Os11g42230	Y	N	CDS OsFBX430 - F-box domain containing protein, expressed
LOC_Os07g44350	N	Y	CDS sec20 domain containing protein, expressed
LOC_Os08g28560	N	Y	CDS expressed protein
LOC_Os07g04790	N	Y	CDS OsFBX215 - F-box domain containing protein
LOC_Os05g48450	N	Y	CDS aminotransferase domain containing protein, putative, expressed
LOC_Os04g07400	N	Y	CDS hypothetical protein
LOC_Os07g12770	N	Y	CDS transmembrane amino acid transporter protein, putative, expressed
LOC_Os03g19900	N	Y	CDS AP2 domain containing protein, expressed
LOC_Os11g18820	N	Y	CDS retrotransposon protein, putative, Ty3-gypsy subclass
LOC_Os07g37164	Y	N
LOC_Os02g48122	N	Y	CDS PPR repeat domain containing protein, putative, expressed
LOC_Os01g57570	Y	Y	CDS NADPH-dependent FMN reductase domain containing protein, expressed
LOC_Os07g19290	N	Y	CDS hypothetical protein
LOC_Os01g07410	N	Y	CDS growth regulator related protein, putative, expressed
LOC_Os01g06290	N	Y	CDS splicing factor, arginine/serine-rich, putative, expressed
LOC_Os07g12370	N	Y	CDS expressed protein
LOC_Os03g38076	N	Y	CDS retrotransposon protein, putative, Ty3-gypsy subclass
LOC_Os01g27030	N	Y	CDS hypothetical protein
LOC_Os03g29900	N	Y	CDS transposon protein, putative, unclassified
LOC_Os02g01670	N	Y	CDS retrotransposon protein, putative, Ty3-gypsy subclass
LOC_Os07g19360	N	Y	CDS retrotransposon protein, putative, Ty3-gypsy subclass
LOC_Os05g01640	N	Y	CDS retrotransposon protein, putative, unclassified
LOC_Os10g19925	N	Y	CDS conserved hypothetical protein
LOC_Os09g08224	N	Y	CDS retrotransposon protein, putative, Ty3-gypsy subclass
LOC_Os09g33992	Y	Y	CDS expressed protein
LOC_Os11g15660	N	Y	CDS hypothetical protein
LOC_Os10g18220	N	Y	CDS GHMP kinases ATP-binding protein, putative, expressed
LOC_Os11g39650	N	Y	CDS WD domain, G-beta repeat domain containing protein, expressed
LOC_Os08g26330	N	Y	CDS retrotransposon protein, putative, unclassified
LOC_Os10g10290	N	Y	CDS retrotransposon protein, putative, unclassified
LOC_Os10g01680	N	Y	CDS transferase family protein, putative
LOC_Os06g33710	N	Y	CDS spermidine synthase, putative, expressed
LOC_Os01g57180	Y	Y	CDS hypothetical protein
LOC_Os11g24150	N	Y	CDS retrotransposon protein, putative, Ty3-gypsy subclass
LOC_Os10g37468	N	Y	CDS retrotransposon protein, putative, Ty1-copia subclass
LOC_Os09g01930	N	Y	CDS hypothetical protein
LOC_Os12g16210	N	Y	CDS zinc finger family protein, putative, expressed
LOC_Os10g03190	N	Y	CDS retrotransposon protein, putative, unclassified
LOC_Os04g45240	Y	Y	CDS expressed protein
LOC_Os07g15560	N	Y	CDS retrotransposon protein, putative, unclassified
LOC_Os02g48550	N	Y	CDS hypothetical protein
LOC_Os03g06170	Y	N	CDS hsp20/alpha crystallin family protein, putative, expressed
LOC_Os02g36360	N	Y	CDS ZOS2-11 - C2H2 zinc finger protein, expressed
LOC_Os11g37570	Y	N	CDS hypothetical protein
LOC_Os11g27300	N	Y	CDS conserved hypothetical protein
LOC_Os10g41689	N	Y	CDS photosystem II D2 protein, putative
LOC_Os06g08820	Y	N	CDS RING-H2 finger protein, putative
LOC_Os03g41510	N	Y	CDS oxidoreductase, aldo/keto reductase family protein, putative, expressed
LOC_Os12g21624	N	Y	CDS retrotransposon protein, putative, unclassified
LOC_Os08g32390	N	Y	CDS hypothetical protein
LOC_Os03g11300	N	Y	CDS expressed protein
LOC_Os06g51120	N	Y	CDS hypothetical protein
LOC_Os09g02270	N	Y	CDS cyclase family protein, putative, expressed
LOC_Os02g47130	N	Y	CDS expressed protein
LOC_Os11g14420	N	Y	CDS inactive receptor kinase At1g27190 precursor, putative, expressed
LOC_Os01g09350	N	Y	CDS hypothetical protein
LOC_Os11g22110	N	Y	CDS retrotransposon, putative, centromere-specific
LOC_Os06g42090	Y	N	CDS transposon protein, putative, CACTA, En/Spm sub-class
LOC_Os01g73910	N	Y	CDS peptidase, putative, expressed
LOC_Os03g04169	N	Y	CDS ATP phosphoribosyltransferase, putative, expressed
LOC_Os03g23800	N	Y	CDS retrotransposon protein, putative, Ty3-gypsy subclass
LOC_Os01g16180	N	Y	CDS MT-A70 domain containing protein, expressed
LOC_Os03g11350	N	Y	CDS UDP-glucoronosyl and UDP-glucosyl transferase, putative, expressed
LOC_Os09g34130	Y	N	CDS GRAM domain containing protein, expressed
LOC_Os04g05570	N	Y	CDS transposon protein, putative, CACTA, En/Spm sub-class
LOC_Os01g06310	N	Y	CDS glycine-rich cell wall structural protein precursor, putative, expressed
LOC_Os01g69070	Y	N	CDS auxin efflux carrier component, putative, expressed
LOC_Os08g43910	N	Y	CDS conserved hypothetical protein
LOC_Os12g01574	N	Y	CDS expressed protein
LOC_Os11g20160	N	Y	CDS O-methyltransferase, putative, expressed
LOC_Os07g22650	N	Y	CDS expressed protein
LOC_Os01g71740	N	Y	CDS amino acid permease family protein, putative, expressed
LOC_Os04g06388	N	Y	CDS retrotransposon protein, putative, unclassified
LOC_Os07g12550	N	Y	CDS hypothetical protein
LOC_Os05g46760	Y	N	CDS STE_MEKK_ste11_MAP3K.19 - STE kinases include homologs to sterile 7, sterile 11 and sterile 20 from yeast, expressed
LOC_Os06g29970	N	Y	CDS hypothetical protein
LOC_Os01g28730	N	Y	CDS protein kinase domain containing protein, expressed
LOC_Os11g24340	N	Y	CDS OsSCP53 - Putative Serine Carboxypeptidase homologue, expressed
LOC_Os06g33720	N	Y	CDS flavin-containing monooxygenase family protein, putative, expressed
LOC_Os01g71310	N	Y	CDS cytokinin dehydrogenase precursor, putative, expressed
LOC_Os01g66280	Y	Y	CDS transcriptional regulator, putative, expressed
LOC_Os12g28340	N	Y	CDS retrotransposon protein, putative, unclassified
LOC_Os03g11290	N	Y	CDS expressed protein
LOC_Os09g03300	Y	Y	CDS transposon protein, putative, CACTA, En/Spm sub-class
LOC_Os03g17710	N	Y	CDS splicing factor, arginine/serine-rich, putative, expressed
LOC_Os07g27020	N	Y	CDS retrotransposon protein, putative, unclassified
LOC_Os05g06350	N	Y	CDS importin subunit alpha, putative, expressed
LOC_Os12g41910	Y	N	CDS BTBN25 - Bric-a-Brac, Tramtrack, Broad Complex BTB domain with non-phototropic hypocotyl 3 NPH3 and coiled-coil domains, expressed
LOC_Os11g39950	N	Y	CDS retrotransposon protein, putative, Ty3-gypsy subclass
LOC_Os02g11010	N	Y	CDS hypothetical protein
LOC_Os04g37990	Y	N	CDS transporter family protein, putative, expressed
LOC_Os06g08154	N	Y	CDS receptor-like protein kinase 5 precursor, putative, expressed
LOC_Os04g52920	N	Y	CDS remorin family protein, putative, expressed
LOC_Os10g18930	N	Y	CDS retrotransposon, putative, centromere-specific
LOC_Os04g45230	Y	Y	CDS hypothetical protein
LOC_Os03g15240	N	Y	CDS hypothetical protein
LOC_Os01g22120	Y	N	CDS retrotransposon protein, putative, unclassified
LOC_Os01g72680	N	Y	CDS disease resistance protein RPS2, putative
LOC_Os06g16140	N	Y	CDS expressed protein
LOC_Os04g52060	Y	N	CDS transposable element protein, putative, containing Pfam profile: PF03004, Transposase_24, expressed
LOC_Os06g45950	N	Y	CDS OsSAUR25 - Auxin-responsive SAUR gene family member, expressed
LOC_Os07g26510	N	Y	CDS retrotransposon protein, putative, unclassified
LOC_Os01g04210	N	Y	CDS DNA binding protein, putative
LOC_Os09g21050	Y	N	CDS hypothetical protein
LOC_Os09g05060	N	Y	CDS retrotransposon protein, putative, Ty1-copia subclass
LOC_Os06g45630	N	Y	CDS expressed protein
LOC_Os09g27520	N	Y	CDS conserved hypothetical protein
LOC_Os09g01210	N	Y	CDS retrotransposon protein, putative, unclassified
LOC_Os07g04029	Y	Y
LOC_Os05g42950	N	Y	CDS retrotransposon protein, putative, unclassified
LOC_Os03g42220	N	Y	CDS T-complex protein, putative, expressed
LOC_Os10g29190	Y	N	CDS BTB/POZ domain containing protein, expressed
LOC_Os12g18950	N	Y	CDS retrotransposon protein, putative, unclassified
LOC_Os09g38630	N	Y	CDS conserved hypothetical protein
LOC_Os07g27940	N	Y	CDS LTPL27 - Protease inhibitor/seed storage/LTP family protein precursor, putative
LOC_Os07g12520	N	Y	CDS zinc ion binding protein, putative, expressed
LOC_Os04g53540	Y	Y	CDS homeobox and START domains containing protein, putative, expressed
LOC_Os03g05210	N	Y	CDS WD domain, G-beta repeat domain containing protein, expressed
LOC_Os03g24550	N	Y	CDS hypothetical protein
LOC_Os02g01130	N	Y	CDS expressed protein
LOC_Os09g29900	Y	Y	CDS vegetative cell wall protein gp1 precursor, putative
LOC_Os02g35500	N	Y	CDS NAD binding domain of 6-phosphogluconate dehydrogenase containing protein, expressed
LOC_Os01g56160	Y	N	CDS hypothetical protein
LOC_Os03g23840	N	Y	CDS retrotransposon protein, putative, Ty3-gypsy subclass
LOC_Os07g16290	N	Y	CDS retrotransposon protein, putative, unclassified
LOC_Os06g43790	N	Y	CDS transcription initiation factor TFIID subunit 1, putative, expressed
LOC_Os08g13360	Y	N	CDS kelch repeat protein, putative, expressed
LOC_Os06g43890	N	Y	CDS hypothetical protein
LOC_Os12g39220	N	Y	CDS ZOS12-08 - C2H2 zinc finger protein, expressed
LOC_Os11g28019	N	Y
LOC_Os09g07360	N	Y	CDS frigida, putative, expressed
LOC_Os04g40070	N	Y	CDS GRAM and C2 domains containing protein, putative, expressed
LOC_Os03g42590	N	Y	CDS hypothetical protein
LOC_Os01g03090	N	Y	CDS methyltransferase, putative, expressed
LOC_Os07g29130	Y	N	CDS retrotransposon protein, putative, LINE subclass
LOC_Os11g43510	Y	N	CDS lipase precursor, putative, expressed
LOC_Os08g02320	N	Y	CDS hypothetical protein
LOC_Os02g29950	N	Y	CDS transposon protein, putative, CACTA, En/Spm sub-class
LOC_Os01g73170	Y	Y	CDS peroxidase precursor, putative, expressed
LOC_Os01g60750	Y	Y	CDS transposon protein, putative, unclassified
LOC_Os06g44050	Y	Y	CDS methyladenine glycosylase, putative, expressed
LOC_Os01g48525	N	Y	CDS expressed protein
LOC_Os09g27160	N	Y	CDS expressed protein
LOC_Os06g48650	Y	N	CDS OsSub52 - Putative Subtilisin homologue, expressed
LOC_Os11g23100	N	Y	CDS retrotransposon protein, putative, Ty3-gypsy subclass
LOC_Os06g01600	N	Y	CDS hypothetical protein
LOC_Os11g06170	N	Y	CDS bZIP transcriptional activator RSG, putative, expressed
LOC_Os06g09160	Y	N	CDS hypothetical protein
LOC_Os01g61270	Y	Y	CDS retrotransposon protein, putative, Ty3-gypsy subclass
LOC_Os07g39610	N	Y	CDS transposon protein, putative, CACTA, En/Spm sub-class
LOC_Os02g20890	Y	Y	CDS transposon protein, putative, Mutator sub-class, expressed
LOC_Os01g56840	N	Y	CDS DUF domain containing protein, expressed
LOC_Os11g42800	N	Y	CDS kinesin motor domain containing protein, putative, expressed
LOC_Os11g39510	Y	N	CDS retrotransposon protein, putative, unclassified
LOC_Os07g10580	N	Y	CDS PROLM26 - Prolamin precursor, expressed
LOC_Os11g32950	N	Y	CDS conserved hypothetical protein
LOC_Os09g33930	N	Y	CDS farnesyltransferase/geranylgeranyltransferase type-1 subunitalpha, putative, expressed
LOC_Os07g39420	N	Y	CDS retrotransposon protein, putative, unclassified
LOC_Os05g11428	Y	Y	CDS expressed protein
LOC_Os11g17220	N	Y	CDS retrotransposon protein, putative, Ty3-gypsy subclass
LOC_Os03g32670	N	Y	CDS hypothetical protein
LOC_Os03g58350	N	Y	CDS OsIAA14 - Auxin-responsive Aux/IAA gene family member, expressed
LOC_Os06g40220	Y	N	CDS OsFBX199 - F-box domain containing protein
LOC_Os01g53360	Y	N	CDS conserved hypothetical protein
LOC_Os10g27260	N	Y	CDS transposon protein, putative, CACTA, En/Spm sub-class
LOC_Os04g43870	N	Y	CDS transposon protein, putative, CACTA, En/Spm sub-class
LOC_Os08g16040	Y	N	CDS hypothetical protein
LOC_Os12g39110	N	Y	CDS zinc finger, C3HC4 type domain containing protein, expressed
LOC_Os06g28800	N	Y	CDS hypothetical protein
LOC_Os01g27890	N	Y	CDS cytochrome P450, putative, expressed
LOC_Os04g52020	Y	N	CDS PHD-finger domain containing protein, putative, expressed
LOC_Os06g33110	Y	Y	CDS retrotransposon protein, putative, Ty3-gypsy subclass
LOC_Os10g28330	Y	N	CDS ZOS10-04 - C2H2 zinc finger protein, expressed
LOC_Os12g19519	N	Y
LOC_Os10g18970	N	Y	CDS retrotransposon protein, putative, unclassified
LOC_Os12g27020	Y	Y	CDS THION41 - Plant thionin family protein precursor, putative
LOC_Os01g12170	N	Y	CDS retrotransposon protein, putative, unclassified
LOC_Os09g08030	N	Y	CDS nodulin MtN3 family protein, putative
LOC_Os08g04720	N	Y	CDS retrotransposon protein, putative, Ty3-gypsy subclass
LOC_Os05g48610	N	Y	CDS expressed protein
LOC_Os07g48840	Y	N	CDS Ser/Thr protein phosphatase family protein, putative, expressed
LOC_Os10g29940	Y	N	CDS hypothetical protein
LOC_Os06g29940	N	Y	CDS hypothetical protein
LOC_Os12g22320	N	Y	CDS retrotransposon protein, putative, Ty3-gypsy subclass
LOC_Os10g25517	N	Y	CDS retrotransposon protein, putative, unclassified
LOC_Os06g04060	N	Y	CDS hypothetical protein
LOC_Os01g71770	Y	Y	CDS RNA recognition motif containing protein, putative, expressed
LOC_Os04g42770	N	Y	CDS expressed protein
LOC_Os04g45821	N	Y	CDS expressed protein
LOC_Os03g21790	N	Y	CDS cupin domain containing protein, expressed
LOC_Os07g05350	Y	N	CDS hypothetical protein
LOC_Os11g11520	N	Y	CDS conserved hypothetical protein
LOC_Os01g46510	Y	N	CDS peptidase S8 and S53, subtilisin, kexin, sedolisin, putative, expressed
LOC_Os01g62750	N	Y	CDS expressed protein
LOC_Os11g26190	Y	N	CDS RALFL23 - Rapid ALkalinization Factor RALF family protein precursor, expressed
LOC_Os12g21640	N	Y	CDS retrotransposon protein, putative, Ty3-gypsy subclass
LOC_Os06g31270	Y	N	CDS polygalacturonase, putative
LOC_Os01g70025	N	Y	CDS transferase family protein, putative
LOC_Os01g59570	N	Y	CDS senescence-induced receptor-like serine/threonine-protein kinase precursor, putative, expressed
LOC_Os08g29240	N	Y	CDS retrotransposon protein, putative, Ty3-gypsy subclass
LOC_Os06g32010	Y	N	CDS retrotransposon protein, putative, Ty3-gypsy subclass
LOC_Os03g24410	N	Y	CDS conserved hypothetical protein
LOC_Os01g49730	Y	Y	CDS expressed protein
LOC_Os12g27030	Y	Y	CDS conserved hypothetical protein
LOC_Os01g54730	Y	N	CDS expressed protein
LOC_Os01g61510	N	Y	CDS ammonium transporter protein, putative, expressed
LOC_Os08g41570	N	Y	CDS hypothetical protein
LOC_Os01g41350	Y	N	CDS hypothetical protein
LOC_Os04g32270	Y	N	CDS membrane-anchored ubiquitin-fold protein, putative, expressed
LOC_Os05g31020	N	Y	CDS eukaryotic peptide chain release factor subunit 1-1, putative, expressed
LOC_Os02g09960	N	Y	CDS LYK8, putative, expressed
LOC_Os02g18390	N	Y	CDS expressed protein
LOC_Os04g58929	Y	N
LOC_Os01g02580	N	Y	CDS protein kinase domain containing protein
LOC_Os10g18350	N	Y	CDS retrotransposon protein, putative, unclassified
LOC_Os02g27290	Y	N	CDS hypothetical protein
LOC_Os03g14320	N	Y	CDS expressed protein
LOC_Os09g24029	N	Y	CDS pollen allergen Cyn d 23, putative
LOC_Os11g22020	N	Y	CDS retrotransposon protein, putative, unclassified
LOC_Os06g48210	Y	N	CDS DEAD-box ATP-dependent RNA helicase, putative, expressed
LOC_Os09g20780	N	Y	CDS RNA recognition motif containing protein, putative
LOC_Os07g02370	Y	Y	CDS hypothetical protein
LOC_Os12g39380	N	Y	CDS BTBN24 - Bric-a-Brac, Tramtrack, Broad Complex BTB domain with non-phototropic hypocotyl 3 NPH3 domain, expressed
LOC_Os01g01500	N	Y	CDS conserved hypothetical protein
LOC_Os10g16640	N	Y	CDS expressed protein
LOC_Os07g27000	N	Y	CDS retrotransposon protein, putative, unclassified
LOC_Os01g05230	N	Y	CDS hypothetical protein
LOC_Os01g64490	N	Y	CDS protein kinase domain containing protein, expressed
LOC_Os12g37750	Y	N	CDS expressed protein
LOC_Os06g05750	N	Y	CDS transferase family domain containing protein, expressed
LOC_Os01g67010	N	Y	CDS expressed protein
LOC_Os06g17610	Y	Y	CDS retrotransposon protein, putative, Ty3-gypsy subclass
LOC_Os06g33370	Y	Y	CDS expressed protein
LOC_Os04g39130	N	Y	CDS conserved hypothetical protein
LOC_Os02g08360	N	Y	CDS RNA recognition motif, putative, expressed
LOC_Os07g24080	N	Y	CDS retrotransposon, putative, centromere-specific
LOC_Os04g26040	N	Y	CDS transposon protein, putative, CACTA, En/Spm sub-class
LOC_Os03g04840	N	Y	CDS expressed protein
LOC_Os11g16920	N	Y	CDS retrotransposon protein, putative, unclassified
LOC_Os09g30190	Y	Y	CDS receptor-like protein kinase 2 precursor, putative, expressed
LOC_Os07g02460	N	Y	CDS expressed protein
LOC_Os07g23150	N	Y	CDS transferase family protein, putative, expressed
LOC_Os05g34600	N	Y	CDS no apical meristem protein, putative, expressed
LOC_Os06g03320	N	Y	CDS retrotransposon protein, putative, unclassified
LOC_Os06g03830	Y	Y	CDS retinol dehydrogenase, putative, expressed
LOC_Os10g29210	Y	N	CDS retrotransposon protein, putative, unclassified
LOC_Os02g43790	N	Y	CDS ethylene-responsive transcription factor, putative, expressed
LOC_Os01g10420	N	Y	CDS hypothetical protein
LOC_Os01g29804	N	Y	CDS expressed protein
LOC_Os03g49930	N	Y	CDS pentatricopeptide, putative
LOC_Os09g09619	Y	Y
LOC_Os12g14420	Y	Y	CDS retrotransposon protein, putative, Ty3-gypsy subclass
LOC_Os03g34200	N	Y	CDS retrotransposon protein, putative, Ty3-gypsy subclass
LOC_Os09g23560	N	Y	CDS dehydrogenase, putative, expressed
LOC_Os04g50880	N	Y	CDS phosphoribulokinase/Uridine kinase family protein, expressed
LOC_Os09g28420	N	Y	CDS alpha-amylase precursor, putative, expressed
LOC_Os03g19890	N	Y	CDS NADH dehydrogenase 1 alpha subcomplex subunit 5, putative, expressed
LOC_Os09g22370	N	Y	CDS hypothetical protein
LOC_Os01g49700	N	Y	CDS hypothetical protein
LOC_Os08g05200	N	Y	CDS retrotransposon protein, putative, Ty3-gypsy subclass
LOC_Os03g28969	N	Y	CDS hypothetical protein
LOC_Os02g48430	Y	Y	CDS expressed protein
LOC_Os12g23470	N	Y	CDS retrotransposon protein, putative, unclassified
LOC_Os06g45090	N	Y	CDS expressed protein
LOC_Os06g20354	N	Y	CDS PPR repeat domain containing protein, putative, expressed
LOC_Os06g16650	N	Y	CDS hypothetical protein
LOC_Os06g43970	N	Y	CDS hypothetical protein
LOC_Os10g40612	N	Y	CDS retrotransposon protein, putative, unclassified
LOC_Os08g17720	Y	N	CDS transposon protein, putative, CACTA, En/Spm sub-class
LOC_Os12g41780	Y	N	CDS glycosyl transferase family 17 protein, putative, expressed
LOC_Os09g02900	N	Y	CDS transposon protein, putative, unclassified
LOC_Os03g58330	N	Y	CDS BHLH transcription factor, putative, expressed
LOC_Os08g10440	N	Y	CDS NBS-LRR disease resistance protein, putative, expressed
LOC_Os04g46890	Y	Y	CDS pre-mRNA-processing factor 31, putative, expressed
LOC_Os02g05210	N	Y	CDS retrotransposon protein, putative, unclassified
LOC_Os03g58290	N	Y	CDS indole-3-glycerol phosphate lyase, chloroplast precursor, putative, expressed
LOC_Os10g28180	N	Y	CDS hAT dimerisation domain containing protein
LOC_Os02g27420	Y	Y	CDS transposon protein, putative, unclassified
LOC_Os08g21670	Y	N	CDS conserved hypothetical protein
LOC_Os01g50060	N	Y	CDS 1-aminocyclopropane-1-carboxylate deaminase, putative, expressed
LOC_Os08g12300	N	Y	CDS retrotransposon protein, putative, Ty3-gypsy subclass
LOC_Os11g10520	N	Y	CDS dehydrogenase, putative, expressed
LOC_Os07g31660	Y	Y	CDS conserved hypothetical protein
LOC_Os06g17419	N	Y
LOC_Os06g05630	N	Y	CDS GDSL-like lipase/acylhydrolase, putative, expressed
LOC_Os12g28390	N	Y	CDS conserved hypothetical protein
LOC_Os10g02100	N	Y	CDS peptide transporter PTR2, putative, expressed
LOC_Os01g09570	N	Y	CDS 6-phosphofructokinase, putative, expressed
LOC_Os02g51450	Y	N	CDS mTERF family protein, expressed
LOC_Os09g18159	N	Y	CDS light repressible receptor protein kinase, putative, expressed
LOC_Os06g21170	N	Y	CDS retrotransposon protein, putative, Ty1-copia subclass
LOC_Os05g01420	N	Y	CDS retrotransposon protein, putative, unclassified
LOC_Os11g44580	Y	Y	CDS go35 NBS-LRR, putative, expressed
LOC_Os02g12380	N	Y	CDS histone deacetylase, putative, expressed
LOC_Os02g21100	Y	Y	CDS retrotransposon protein, putative, Ty3-gypsy subclass
LOC_Os12g32840	Y	N	CDS hypothetical protein
LOC_Os09g15775	N	Y	CDS expressed protein
LOC_Os05g48510	N	Y	CDS phenylalanyl-tRNA synthetase beta chain, putative, expressed
LOC_Os03g20010	N	Y	CDS nifU, putative, expressed
LOC_Os04g40990	N	Y	CDS malate synthase, glyoxysomal, putative, expressed
LOC_Os02g03600	Y	N	CDS dnaJ domain containing protein, expressed
LOC_Os03g17240	N	Y	CDS ankyrin repeat-containing protein, putative, expressed
LOC_Os01g58870	N	Y	CDS domain of unknown function, DUF250 domain containing protein, expressed
LOC_Os12g01700	N	Y	CDS inactive receptor kinase At2g26730 precursor, putative, expressed
LOC_Os07g41950	Y	N	CDS hypothetical protein
LOC_Os01g04020	N	Y	CDS AP2 domain containing protein, expressed
LOC_Os03g15250	N	Y	CDS lectin-like receptor kinase, putative
LOC_Os01g54050	Y	Y	CDS histidine-containing phosphotransfer protein, putative, expressed
LOC_Os02g30830	Y	Y	CDS hypothetical protein
LOC_Os06g24840	N	Y	CDS SacI homology domain containing protein
LOC_Os11g19340	N	Y	CDS lipase, putative, expressed
LOC_Os06g08510	Y	N	CDS expressed protein
LOC_Os02g19490	N	Y	CDS retrotransposon protein, putative, unclassified
LOC_Os12g34320	N	Y	CDS S-locus-like receptor protein kinase, putative, expressed
LOC_Os09g25050	N	Y	CDS PPR repeat domain containing protein, putative, expressed
LOC_Os02g31050	N	Y	CDS conserved hypothetical protein
LOC_Os01g57294	N	Y	CDS hypothetical protein
LOC_Os12g17010	N	Y	CDS PROLM29 - Prolamin precursor, expressed
LOC_Os05g07140	Y	N	CDS zinc finger, C3HC4 type domain containing protein, expressed
LOC_Os03g40980	N	Y	CDS retrotransposon protein, putative, Ty3-gypsy subclass
LOC_Os10g23260	N	Y	CDS hypothetical protein
LOC_Os09g35890	N	Y	CDS kinesin motor domain containing protein, expressed
LOC_Os09g01720	N	Y	CDS retrotransposon protein, putative, unclassified
LOC_Os03g32920	N	Y	CDS retrotransposon protein, putative, Ty3-gypsy subclass
LOC_Os02g07220	N	Y	CDS peptidyl-prolyl cis-trans isomerase, FKBP-type, putative, expressed
LOC_Os10g03920	N	Y	CDS zinc finger, RING-type, putative
LOC_Os03g13440	N	Y	CDS retrotransposon protein, putative, unclassified
LOC_Os03g30680	N	Y	CDS hypothetical protein
LOC_Os10g28390	Y	N	CDS hypothetical protein
LOC_Os01g61920	N	Y	CDS Core histone H2A/H2B/H3/H4 domain containing protein, putative, expressed
LOC_Os05g04020	Y	N	CDS plant protein of unknown function domain containing protein, expressed
LOC_Os07g29960	N	Y	CDS cytochrome P450, putative, expressed
LOC_Os06g18730	N	Y	CDS retrotransposon protein, putative, unclassified
LOC_Os11g15570	N	Y	CDS Ser/Thr protein phosphatase family protein, putative, expressed
LOC_Os10g17510	N	Y	CDS transposon protein, putative, Ac/Ds sub-class
LOC_Os02g30880	N	Y	CDS retrotransposon protein, putative, unclassified, expressed
LOC_Os01g74480	N	Y	CDS cupin domain containing protein, expressed
LOC_Os07g39110	N	Y	CDS AP2/EREBP transcription factor BABY BOOM, putative, expressed
LOC_Os02g08220	N	Y	CDS expressed protein
LOC_Os08g03180	Y	N	CDS retrotransposon protein, putative, unclassified, expressed
LOC_Os11g36380	Y	N	CDS retrotransposon protein, putative, unclassified
LOC_Os09g04010	Y	Y	CDS transposon protein, putative, CACTA, En/Spm sub-class
LOC_Os07g16310	N	Y	CDS hypothetical protein
LOC_Os03g28090	N	Y	CDS pectinesterase, putative, expressed
LOC_Os01g14360	Y	N	CDS hypothetical protein
LOC_Os06g22880	N	Y	CDS DEFL8 - Defensin and Defensin-like DEFL family
LOC_Os03g37490	N	Y	CDS MATE efflux family protein, putative, expressed
LOC_Os02g03090	Y	N	CDS expressed protein
LOC_Os01g47510	Y	N	CDS retrotransposon protein, putative, unclassified
LOC_Os07g20590	N	Y	CDS retrotransposon, putative, centromere-specific
LOC_Os11g11330	N	Y	CDS retrotransposon protein, putative, unclassified, expressed
LOC_Os05g33010	Y	N	CDS heat shock protein DnaJ, putative, expressed
LOC_Os08g03760	Y	N	CDS hypothetical protein
LOC_Os09g32660	N	Y	CDS expressed protein
LOC_Os03g04990	N	Y	CDS expressed protein
LOC_Os11g28750	N	Y	CDS hypothetical protein
LOC_Os11g02440	N	Y	CDS chalcone--flavonone isomerase, putative, expressed
LOC_Os06g25960	N	Y	CDS hypothetical protein
LOC_Os03g50600	N	Y	CDS hypothetical protein
LOC_Os03g38400	N	Y	CDS GDSL-motif lipase/hydrolase family protein, putative
LOC_Os02g25010	N	Y	CDS hypothetical protein
LOC_Os08g14610	N	Y	CDS DRD1, putative
LOC_Os07g18480	N	Y	CDS hypothetical protein
LOC_Os02g34870	N	Y	CDS expressed protein
LOC_Os12g42284	N	Y	CDS conserved hypothetical protein
LOC_Os12g19870	N	Y	CDS retrotransposon protein, putative, Ty3-gypsy subclass
LOC_Os05g43900	Y	N	CDS hypothetical protein
LOC_Os05g51830	Y	Y	CDS ZOS5-12 - C2H2 zinc finger protein, expressed
LOC_Os09g04500	N	Y	CDS hypothetical protein
LOC_Os09g30240	Y	N	CDS phosphofructokinase, putative, expressed
LOC_Os07g11020	N	Y	CDS rc - bHLH transcription factor regulating proanthocyanidin production in seeds
LOC_Os01g06550	N	Y	CDS NF-X1-type zinc finger protein, putative, expressed
LOC_Os11g28130	N	Y	CDS expressed protein
LOC_Os11g04320	N	Y	CDS phosphoglycerate mutase, putative, expressed
LOC_Os11g35370	Y	N	CDS hypothetical protein
LOC_Os12g33950	N	Y	CDS MYB family transcription factor, putative
LOC_Os12g35660	N	Y	CDS transposon protein, putative, CACTA, En/Spm sub-class, expressed
LOC_Os12g27690	N	Y	CDS hypothetical protein
LOC_Os11g38480	N	Y	CDS NBS-LRR type disease resistance protein, putative, expressed
LOC_Os07g17140	Y	Y	CDS transposon protein, putative, CACTA, En/Spm sub-class
LOC_Os05g27740	N	Y	CDS hypothetical protein
LOC_Os11g28184	N	Y	CDS expressed protein
LOC_Os10g29170	Y	N	CDS transposon protein, putative, Ac/Ds sub-class
LOC_Os07g24140	N	Y	CDS hypothetical protein
LOC_Os03g02340	N	Y	CDS expressed protein
LOC_Os12g25240	N	Y	CDS hypothetical protein
LOC_Os10g12610	N	Y	CDS conserved hypothetical protein
LOC_Os12g32960	Y	N	CDS LTPL148 - Protease inhibitor/seed storage/LTP family protein precursor, putative
LOC_Os07g22410	N	Y	CDS retrotransposon protein, putative, Ty3-gypsy subclass
LOC_Os01g58850	N	Y	CDS circadian clock coupling factor-related, putative, expressed
LOC_Os01g52330	Y	Y	CDS NB-ARC domain containing protein, expressed
[truncated: 26,989 more rows]
