# Supplementary material for: Genome-wide study of an elite rice pedigree reveals a complex history of genetic architecture for breeding improvement
Source: Sci Rep. 2017 Apr 4;7:45685. doi: 10.1038/srep45685 (PMC5379486; doi:10.1038/srep45685)
Supplement: Supplementary Dataset 3 [file srep45685-s4.xls]

## Sheet: 2012
traits	chromosome	start	end	peak	p-value	contained in SSW	functional gene	reference	qtl_gene_name	character_major	character_minor	trait_name	contribution_rate	publication_year
leaf blade length	2	5044812	5044812	F0205044812TC	0.000183852	No	-	-	-	-	-	-	-	-
leaf blade length	6	10851551	10851551	R0610851551CT	0.000270937	No	-	-	-	-	-	-	-	-
leaf blade length	10	6119284	6663401	R1006663401GA	4.88202e-05	Yes	OsAT1/Spl18	10.1007/s11103-006-9130-y	-	-	-	-	-	-
leaf blade length	10	8814124	9085664	R1008986311CT	5.71388e-05	No	-	-	-	-	-	-	-	-
leaf blade length	11	18526886	18845258	R1118662762TG	8.00733e-05	Yes	-	-	-	-	-	-	-	-
leaf blade width	2	31074163	31182261	R0231156156TC	0.000150718	Yes	OsPIN1	10.1093/pcp/pci183	-	-	-	-	-	-
leaf blade width	4	31318328	31318328	R0431318328GA	6.23301e-05	No	-	-	-	-	-	-	-	-
leaf blade width	6	17007768	17007768	R0617007768GT	0.000418244	No	-	-	-	-	-	-	-	-
leaf blade width	6	24394960	24394960	R0624394960AG	0.000318558	No	-	-	-	-	-	-	-	-
breeding_stage	4	30948867	30948867	F0430948867TG	3.2504e-05	No	-	-	-	-	-	-	-	-
breeding_stage	8	27495508	27495508	R0827495508CT	6.78878e-05	Yes	-	-	-	-	-	-	-	-
empty_grain_number	4	23553030	23553030	R0423553030GT	0.000974222	No	-	-	gpp4	Morphological trait	Seed	grains per panicle	10	1996
empty_grain_number	5	28500743	28500743	F0528500743CT	0.00132791	Yes	-	-	-	-	-	-	-	-
empty_grain_number	9	12181700	12181700	R0912181700GA	0.000892827	No	-	-	-	-	-	-	-	-
filled_grain_number	4	14459565	14459565	F0414459565GT	8.745e-05	No	-	-	-	-	-	-	-	-
filled_grain_number	5	13999264	13999264	F0513999264CT	4.62199e-05	No	-	-	-	-	-	-	-	-
Plant heigh	1	7651840	9081759	F0108078394GT	5.67736e-06	Yes	-	-	-	-	-	-	-	-
Plant heigh	1	22912215	24458990	F0123751444TC	0.000188342	Yes	OsLOL2	10.1007/s00438-007-0232-2	-	-	-	-	-	-
Plant heigh	1	31420425	31420425	F0131420425GA	0.000205963	Yes	-	-	-	-	-	-	-	-
Plant heigh	1	41891242	42707706	R0142284908TC	2.55497e-05	Yes	-	-	-	-	-	-	-	-
Plant heigh	2	4096077	8542578	F0205063765GT	8.52932e-05	Yes	-	-	qPH-2	Morphological trait	Dwarf	Plant height	28.7	2003
Plant heigh	2	10812096	10812096	R0210812096CT	0.000141722	No	-	-	qPH-2	Morphological trait	Dwarf	Plant height	28.7	2003
Plant heigh	2	34478773	34613486	R0234478773GA	0.00100036	Yes	-	-	-	-	-	-	-	-
Plant heigh	3	4806418	4806418	F0304806418AT	0.000446762	No	-	-	-	-	-	-	-	-
Plant heigh	5	5531551	5531551	F0505531551AG	0.000283975	No	-	-	-	-	-	-	-	-
Plant heigh	5	27154844	27170858	F0527154844AG	0.000448886	Yes	-	-	-	-	-	-	-	-
Plant heigh	7	4750133	4750133	F0704750133TC	0.000240424	No	-	-	-	-	-	-	-	-
Plant heigh	7	20217350	20221738	R0720217350AC	0.000385358	No	-	-	-	-	-	-	-	-
Plant heigh	7	26040962	26059919	F0726040962AG	0.000199712	No	-	-	-	-	-	-	-	-
Plant heigh	7	28378215	28378215	R0728378215GA	1.8536e-05	Yes	-	-	-	-	-	-	-	-
Plant heigh	8	25065686	25101955	F0825101955TC	0.000523464	No	-	-	-	-	-	-	-	-
Plant heigh	9	2889788	2889788	F0902889788CT	0.000293146	Yes	-	-	-	-	-	-	-	-
Plant heigh	9	10414496	10414496	F0910414496AG	0.000464446	No	-	-	-	-	-	-	-	-
Plant heigh	10	22769554	22769554	R1022769554CT	0.000470841	Yes	-	-	-	-	-	-	-	-
Plant heigh	11	650852	650852	R1100650852AG	0.000229347	No	-	-	-	-	-	-	-	-
Plant heigh	11	2921325	2921325	F1102921325CA	0.000903827	No	-	-	-	-	-	-	-	-
Plant heigh	11	18662762	18662762	R1118662762TG	0.000231076	Yes	-	-	-	-	-	-	-	-
Plant heigh	11	24969674	27223676	F1127223676CT	6.91919e-05	Yes	-	-	-	-	-	-	-	-
Plant heigh	12	19433802	19433802	R1219433802TC	0.000572905	No	-	-	-	-	-	-	-	-
individual_effective_spike	1	41028805	41028805	F0141028805CG	0.000271882	No	-	-	-	-	-	-	-	-
individual_effective_spike	2	19580367	19580367	F0219580367GT	0.000602175	Yes	-	-	qSS-2	Physiological trait	Sterility	spikelet fertility	6.3	2005
individual_effective_spike	2	26348264	26348264	R0226348264CT	0.00104461	No	-	-	-	-	-	-	-	-
individual_effective_spike	3	4806418	4806418	F0304806418AT	5.30053e-06	No	-	-	-	-	-	-	-	-
individual_effective_spike	3	14373281	14723090	R0314643419CT	1.97749e-07	Yes	pdhk	10.2135/cropsci2011.07.0352
individual_effective_spike	3	29099650	29099650	R0329099650CT	0.000396554	No	-	-	-	-	-	-	-	-
individual_effective_spike	3	34025835	35380640	R0335380640CT	0.000983204	Yes	OASA1D	10.1093/jxb/erl068	QSn3	Morphological trait	Culm/leaf	spikelet number per panicle	15.7	2003
individual_effective_spike	4	6871222	6871222	R0406871222TC	0.00117301	No	-	-	qSNP-4a	Morphological trait	Panicle/flower	spikelet number per panicle	16.07	2006
individual_effective_spike	4	24757233	24757233	R0424757233AG	0.000871935	No	-	-	gpp4	Morphological trait	Seed	grains per panicle	10	1996
individual_effective_spike	4	31535371	31748954	F0431535371TC	0.000123383	Yes	-	-	qSN-4b	Resistance or Tolerance	Drought tolerance	spikelet number per panicle	12.85	2005
individual_effective_spike	5	5533618	5533618	F0505533618CT	0.000270082	No	-	-	snp5.1	Morphological trait	Panicle/flower	Spikelet number per plant	11.79	2005
individual_effective_spike	5	27685429	27855517	F0527855517CA	0.000386304	Yes	ltn1	10.1104/pp.110.170209	QPl5	Morphological trait	Panicle/flower	Spikelet density	7.7	1998
individual_effective_spike	6	3172663	3241228	F0603241228AC	0.000681482	Yes	-	-	-	-	-	-	-	-
individual_effective_spike	6	18138166	18138166	R0618138166TC	0.000129951	No	-	-	-	-	-	-	-	-
individual_effective_spike	6	25200833	25200833	R0625200833TC	0.00102279	No	-	-	-	-	-	-	-	-
individual_effective_spike	8	14925017	14925017	R0814925017TC	0.00109995	No	-	-	-	-	-	-	-	-
individual_effective_spike	8	17688156	17834484	R0817688156AC	0.000459245	No	-	-	-	-	-	-	-	-
individual_effective_spike	9	13823635	13823635	R0913823635AG	0.00100407	No	-	-	-	-	-	-	-	-
individual_effective_spike	12	5584674	6821169	F1205691652TC	0.00023288	Yes	OsMADS13	10.1111/j.1365-313X.2007.03272.x	-	-	-	-	-	-
individual_effective_spike	12	25555674	27131749	F1225690270TC	0.000539745	Yes	OMTN3	10.1093/jxb/eru072	-	-	-	-	-	-
individual_effective_spike_per_acre	1	657582	803739	F0100657582AC	0.00175654	No	-	-	-	-	-	-	-	-
individual_effective_spike_per_acre	1	5520069	5747946	F0105579008CT	9.23964e-05	No	-	-	-	-	-	-	-	-
individual_effective_spike_per_acre	1	7824323	7824323	F0107824323TA	0.000233253	Yes	-	-	-	-	-	-	-	-
individual_effective_spike_per_acre	1	30573816	30573816	F0130573816CA	6.27579e-07	Yes	-	-	-	-	-	-	-	-
individual_effective_spike_per_acre	1	36321540	36321540	R0136321540CT	0.000172	No	-	-	qSF-1	Physiological trait	Source activity	spikelet fertility	3.9	2002
individual_effective_spike_per_acre	1	41028805	41028805	F0141028805CG	0.000119829	No	-	-	-	-	-	-	-	-
individual_effective_spike_per_acre	2	3108689	3108689	R0203108689GT	0.00176182	Yes	-	-	-	-	-	-	-	-
individual_effective_spike_per_acre	2	16143743	16143743	F0216143743GT	0.00115873	No	-	-	qSS-2	Physiological trait	Sterility	spikelet fertility	6.3	2005
individual_effective_spike_per_acre	2	19580367	19580367	F0219580367GT	0.000550505	Yes	-	-	qSS-2	Physiological trait	Sterility	spikelet fertility	6.3	2005
individual_effective_spike_per_acre	2	25980553	26348264	R0226348264CT	0.000333464	No	OsSLI1	10.1155/2014/809353	-	-	-	-	-	-
individual_effective_spike_per_acre	2	33591280	35628700	R0233600444AT	0.000140309	No	-	-	sn2.1	Morphological trait	Panicle/flower	Spikelet number per ppanicle	19.13	2005
individual_effective_spike_per_acre	3	4098616	4806418	F0304806418AT	1.36547e-06	No	-	-	-	-	-	-	-	-
individual_effective_spike_per_acre	3	14373281	16717511	R0314643419CT	2.47744e-07	Yes	-	-	-	-	-	-	-	-
individual_effective_spike_per_acre	3	29099650	29099650	R0329099650CT	0.000422067	No	-	-	-	-	-	-	-	-
individual_effective_spike_per_acre	3	33368216	35380640	R0334025835CT	0.00140888	Yes	OsY14b	10.1104/pp.114.237958	QSn3	Morphological trait	Culm/leaf	spikelet number per panicle	15.7	2003
individual_effective_spike_per_acre	4	6871222	6871222	R0406871222TC	0.000364769	No	-	-	qSNP-4a	Morphological trait	Panicle/flower	spikelet number per panicle	16.07	2006
individual_effective_spike_per_acre	4	15120702	15120702	R0415120702GA	0.000359748	No	-	-	spp4-2	Morphological trait	Panicle/flower	spikelets per panicle	5.1	1996
individual_effective_spike_per_acre	4	24072472	24757233	R0424757233AG	0.00012929	Yes	-	-	-	-	-	-	-	-
individual_effective_spike_per_acre	4	28663108	31778576	F0431535371TC	0.000181809	Yes	OsACS2	10.1111/tpj.12508	Ctb1	Resistance or Tolerance	Cold tolerance	Spikelet fertility	-	2004
individual_effective_spike_per_acre	5	5533618	5533618	F0505533618CT	0.000907834	No	-	-	snp5.1	Morphological trait	Panicle/flower	Spikelet number per plant	11.79	2005
individual_effective_spike_per_acre	5	23498963	23498963	F0523498963TG	0.00192215	Yes	-	-	QPl5	Morphological trait	Panicle/flower	Spikelet density	7.7	1998
individual_effective_spike_per_acre	5	27685429	27855517	F0527855517CA	0.000844524	Yes	-	-	QPl5	Morphological trait	Panicle/flower	Spikelet density	7.7	1998
individual_effective_spike_per_acre	6	3172663	3995693	F0603995693CT	0.000667673	Yes	-	-	-	Physiological trait	Source activity	spikelet fertility	-	2000
individual_effective_spike_per_acre	6	6676229	6728746	R0606676229GA	0.00165445	No	-	-	spf6	Physiological trait	Sterility	Spikelet fertility	11.01	2005
individual_effective_spike_per_acre	6	18138166	18138166	R0618138166TC	2.07251e-05	No	-	-	-	-	-	-	-	-
individual_effective_spike_per_acre	7	327645	327645	R0700327645TC	6.52082e-05	No	-	-	-	-	-	-	-	-
individual_effective_spike_per_acre	7	28378215	28378215	R0728378215GA	0.00079143	Yes	-	-	-	-	-	-	-	-
individual_effective_spike_per_acre	8	185452	276636	R0800185452GA	0.00124421	No	-	-	-	-	-	-	-	-
individual_effective_spike_per_acre	8	17688156	18826056	R0817717860CT	0.00021855	No	-	-	-	-	-	-	-	-
individual_effective_spike_per_acre	8	23563414	23563414	R0823563414TC	0.00144378	No	-	-	-	-	-	-	-	-
individual_effective_spike_per_acre	9	13823635	13823635	R0913823635AG	0.000454651	No	-	-	-	-	-	-	-	-
individual_effective_spike_per_acre	9	17332682	17332682	F0917332682CT	0.000176283	No	-	-	-	-	-	-	-	-
individual_effective_spike_per_acre	10	2739464	3991546	R1002739464GA	0.000684945	No	-	-	-	-	-	-	-	-
individual_effective_spike_per_acre	10	13909039	16404855	F1014600624CT	1.24573e-05	Yes	-	-	qSPB2-1	Morphological trait	Panicle/flower	number of spikelets on primary branches per primary branches	7	2002
individual_effective_spike_per_acre	10	22943335	22943335	R1022943335AG	0.000559773	Yes	-	-	ssd10	Morphological trait	Panicle/flower	spikelets setting density	6.9	1996
individual_effective_spike_per_acre	11	17701725	19062719	F1117787480GT	0.000159478	Yes	-	-	-	-	-	-	-	-
individual_effective_spike_per_acre	11	23629440	23879485	F1123879485CT	0.0010162	No	-	-	-	-	-	-	-	-
individual_effective_spike_per_acre	11	25918906	27225268	R1125918906AC	0.000368663	Yes	-	-	-	-	-	-	-	-
individual_effective_spike_per_acre	12	2872660	6821169	F1206586717GA	5.27105e-06	Yes	-	-	-	-	-	-	-	-
individual_effective_spike_per_acre	12	17009651	18464944	R1218464944AG	4.52318e-09	Yes	-	-	-	-	-	-	-	-
individual_effective_spike_per_acre	12	22362269	27132934	F1225690270TC	0.00101443	Yes	-	-	-	-	-	-	-	-
yeild	1	22142468	22142468	R0122142468TC	0.000712236	No	-	-	-	-	-	-	-	-
yeild	2	10800227	11155429	F0210800227GA	0.000219694	No	-	-	-	Resistance or Tolerance	Drought tolerance	spikelet fertility	-	2004
yeild	2	34372536	35002326	R0234382199GA	0.000314773	Yes	Ospho1;2	10.1104/pp.109.149872	sn2.1	Morphological trait	Panicle/flower	Spikelet number per ppanicle	19.13	2005
yeild	3	7290295	7290295	R0307290295CG	0.000549815	No	-	-	-	-	-	-	-	-
yeild	5	5531551	5533618	F0505531551AG	0.000213151	No	-	-	snp5.1	Morphological trait	Panicle/flower	Spikelet number per plant	11.79	2005
yeild	5	27200999	27245452	F0527202955CT	8.12524e-05	Yes	-	-	QPl5	Morphological trait	Panicle/flower	Spikelet density	7.7	1998
yeild	8	17826423	17855709	R0817826423TC	0.000428403	No	-	-	-	-	-	-	-	-
yeild	8	25156053	25156053	F0825156053AG	0.000342824	No	-	-	-	-	-	-	-	-
yeild	10	1275168	1275168	F1001275168AG	0.000376062	No	-	-	-	-	-	-	-	-
ratio of seed length to width	1	614414	2727493	R0101657372TG	2.58124e-05	Yes	-	-	-	-	-	-	-	-
ratio of seed length to width	1	18786940	19299223	F0119043595CA	0.000755258	No	-	-	-	-	-	-	-	-
ratio of seed length to width	1	41214325	42839997	R0142309864AG	1.13115e-05	Yes	-	-	-	-	-	-	-	-
ratio of seed length to width	2	4477220	4500934	R0204500934AC	0.000747852	Yes	-	-	-	-	-	-	-	-
ratio of seed length to width	2	16265357	19285477	F0218207016AG	0.00042986	Yes	-	-	-	-	-	-	-	-
ratio of seed length to width	2	30779881	30779881	R0230779881TC	0.00176822	Yes	-	-	-	-	-	-	-	-
ratio of seed length to width	2	33591280	33601460	R0233591280AG	0.000163204	No	-	-	-	-	-	-	-	-
ratio of seed length to width	3	816440	816440	R0300816440GA	0.000669047	Yes	-	-	-	-	-	-	-	-
ratio of seed length to width	3	4279880	4301851	F0304279880GA	0.00181162	No	-	-	-	-	-	-	-	-
ratio of seed length to width	3	16187231	16957236	R0316712276GA	2.48538e-06	Yes	-	-	-	-	-	-	-	-
ratio of seed length to width	3	26594806	26712540	R0326673988GA	0.000492904	Yes	-	-	-	-	-	-	-	-
ratio of seed length to width	4	27749740	27749740	F0427749740TC	0.00022906	No	-	-	-	-	-	-	-	-
ratio of seed length to width	5	4654470	6384831	R0504654470GT	1.75866e-05	Yes	-	-	-	-	-	-	-	-
ratio of seed length to width	5	9584992	9584992	F0509584992AC	0.0027488	No	-	-	-	-	-	-	-	-
ratio of seed length to width	5	14404199	14404199	R0514404199TG	0.000379984	No	-	-	-	-	-	-	-	-
ratio of seed length to width	5	18419289	18419289	R0518419289TA	9.10678e-06	No	-	-	-	-	-	-	-	-
ratio of seed length to width	5	21552394	21552394	R0521552394AC	0.000917845	No	-	-	-	-	-	-	-	-
ratio of seed length to width	6	19727202	19727202	R0619727202TC	0.000704875	No	-	-	-	-	-	-	-	-
ratio of seed length to width	7	9802	833780	F0700117960TC	0.00011951	Yes	-	-	-	-	-	-	-	-
ratio of seed length to width	7	10253259	10253259	F0710253259CT	0.00176025	No	-	-	-	-	-	-	-	-
ratio of seed length to width	7	18822302	18822302	R0718822302GA	0.000491726	Yes	-	-	-	-	-	-	-	-
ratio of seed length to width	8	11586395	12834925	F0811586395TG	0.00176025	Yes	-	-	-	-	-	-	-	-
ratio of seed length to width	8	17452655	17852619	F0817531960TC	1.549e-06	No	-	-	-	-	-	-	-	-
ratio of seed length to width	8	28412131	28412131	R0828412131TC	0.00296619	No	-	-	-	-	-	-	-	-
ratio of seed length to width	10	2881233	2881233	R1002881233CT	0.00176025	No	OsDIL1	10.1007/s11103-013-0057-9	-	-	-	-	-	-
ratio of seed length to width	10	5992234	5992234	R1005992234CT	0.00217166	No	-	-	-	-	-	-	-	-
ratio of seed length to width	10	11048870	11217090	F1011048870CT	0.000358034	No	-	-	-	-	-	-	-	-
ratio of seed length to width	10	22124845	22769742	R1022124845GA	0.000468427	Yes	-	-	-	-	-	-	-	-
ratio of seed length to width	11	23144157	28269550	R1124797200TG	2.86862e-06	Yes	-	-	-	-	-	-	-	-
ratio of seed length to width	12	180105	180105	F1200180105CT	0.00176025	No	-	-	-	-	-	-	-	-
ratio of seed length to width	12	7248584	7248584	R1207248584AG	0.00176025	No	-	-	-	-	-	-	-	-
seed_density	1	19543342	21502069	F0121502069CA	0.000512109	No	osubp6	10.1007/s10059-009-0138-4	-	-	-	-	-	-
seed_density	3	34904139	36032167	F0334904139TC	0.00146146	Yes	Os-castor	10.1104/pp.108.131540	QSn3	Morphological trait	Culm/leaf	spikelet number per panicle	15.7	2003
seed_density	4	13854925	14506220	F0414459565GT	0.000632232	No	-	-	spp4-2	Morphological trait	Panicle/flower	spikelets per panicle	5.1	1996
seed_density	4	23553030	23553030	R0423553030GT	0.00124827	No	-	-	-	-	-	-	-	-
seed_density	5	5481119	5481119	F0505481119GA	0.00119041	No	-	-	snp5.1	Morphological trait	Panicle/flower	Spikelet number per plant	11.79	2005
seed_density	5	13999264	13999264	F0513999264CT	0.00108852	No	-	-	-	-	-	-	-	-
seed_density	6	3288953	3592201	F0603288953GA	0.00249288	No	-	-	-	Physiological trait	Source activity	spikelet fertility	-	2000
seed_density	7	17810860	17909485	R0717810860TC	0.00279321	No	-	-	-	-	-	-	-	-
seed_density	11	3031415	3031415	R1103031415TC	0.000716927	No	-	-	-	-	-	-	-	-
seed_setting_rate	6	6828486	6987054	F0606987054GA	5.66521e-05	Yes	-	-	spf6	Physiological trait	Sterility	Spikelet fertility	11.01	2005
seed_setting_rate	6	20644313	21070643	F0620644313AG	6.01948e-05	No	-	-	-	-	-	-	-	-
spike_length	1	4882860	4882860	R0104882860CT	0.000136084	No	-	-	-	-	-	-	-	-
spike_length	1	8078394	8944314	F0108078394GT	1.20103e-05	Yes	DPL1	10.1073/pnas.1003124107	-	-	-	-	-	-
spike_length	1	42125526	42309864	F0142132545GA	9.87332e-05	Yes	-	-	-	-	-	-	-	-
spike_length	2	4096077	5044812	R0204096361CT	0.000245588	Yes	-	-	-	-	-	-	-	-
spike_length	3	35107058	35107058	R0335107058CT	0.000402123	No	-	-	QSn3	Morphological trait	Culm/leaf	spikelet number per panicle	15.7	2003
spike_length	5	23587507	23602936	R0523591026AG	0.00021912	No	-	-	QPl5	Morphological trait	Panicle/flower	Spikelet density	7.7	1998
spike_length	5	26618239	26723468	F0526648252GT	0.00010603	No	-	-	QPl5	Morphological trait	Panicle/flower	Spikelet density	7.7	1998
spike_length	6	893510	1343523	R0600906753TC	0.00031178	Yes	zn	10.1111/j.1365-313X.2010.04183.x	-	-	-	-	-	-
spike_length	7	18894365	20221738	F0718954691TC	4.96983e-05	Yes	BRK1	10.1105/tpc.112.105874	-	-	-	-	-	-
spike_length	7	26044091	26059919	R0726044091AG	0.000414959	No	-	-	-	-	-	-	-	-
spike_length	8	3034904	3068333	F0803068333GA	0.000312919	Yes	-	-	-	-	-	-	-	-
spike_length	9	10414496	10414496	F0910414496AG	3.46989e-05	No	-	-	-	-	-	-	-	-
spike_length	9	19624320	19624320	F0919624320AG	0.000370354	No	PAIR2	10.1007/s00438-003-0934-z	-	-	-	-	-	-
spike_length	10	21352900	22769554	R1022769554CT	4.75797e-06	Yes	-	-	qRf-10	Physiological trait	Sterility	Spikelet fertility	43	2001
spike_length	11	25857070	25857070	R1125857070TC	0.000487694	No	-	-	-	-	-	-	-	-
spike_length	12	17895455	17986681	R1217895824CT	0.000108825	No	-	-	-	-	-	-	-	-
ten_panicle_length	1	554916	936883	F0100936883CT	0.000337764	No	-	-	-	-	-	-	-	-
ten_panicle_length	1	42125526	42307694	F0142129780GA	0.000782299	Yes	-	-	-	-	-	-	-	-
ten_panicle_length	2	4500934	4500934	R0204500934AC	0.00116425	Yes	-	-	-	-	-	-	-	-
ten_panicle_length	2	17941930	18310120	R0217941930GA	0.000454179	No	-	-	-	-	-	-	-	-
ten_panicle_length	2	33591280	33601460	R0233591280AG	0.000546009	No	-	-	-	-	-	-	-	-
ten_panicle_length	3	16661497	17018972	R0316712276GA	8.03685e-07	No	vyl	10.1104/pp.113.217604	-	-	-	-	-	-
ten_panicle_length	6	5109419	5109419	R0605109419CT	0.000374917	Yes	-	-	-	-	-	-	-	-
ten_panicle_length	6	19727202	19727202	R0619727202TC	0.00107313	No	-	-	-	-	-	-	-	-
ten_panicle_length	8	2478242	2478242	F0802478242CT	0.00131348	No	-	-	-	-	-	-	-	-
ten_panicle_length	8	17688156	17834484	R0817688156AC	0.000171435	No	-	-	-	-	-	-	-	-
ten_panicle_length	9	252801	252801	R0900252801CT	0.000482684	No	-	-	-	-	-	-	-	-
ten_panicle_length	10	11048870	11217090	F1011164818AC	0.000402307	No	-	-	-	-	-	-	-	-
ten_panicle_length	11	5680705	5747590	F1105680705TG	8.78749e-05	No	ADH1	10.1093/aob/mct305	-	-	-	-	-	-
ten_panicle_length	11	20392773	22399939	R1120998675CT	2.63271e-05	Yes	-	10.1111/tpj.12553	-	-	-	-	-	-
ten_panicle_length	11	24797200	26703548	R1124965980AG	1.53719e-05	Yes	-	-	-	-	-	-	-	-
ten_panicle_width	1	1045411	4572929	R0101657372TG	0.000117123	Yes	ssg4	10.1104/pp.113.229591	-	-	-	-	-	-
ten_panicle_width	1	12070356	12070356	F0112070356GT	0.00280804	No	-	-	-	-	-	-	-	-
ten_panicle_width	1	18786940	19299223	F0119043595CA	0.000882483	No	-	-	-	-	-	-	-	-
ten_panicle_width	1	31420218	31420218	R0131420218AG	0.000535982	Yes	-	-	-	-	-	-	-	-
ten_panicle_width	1	35603896	35603896	F0135603896CT	0.000462312	No	-	-	-	-	-	-	-	-
ten_panicle_width	1	38760199	42839997	F0142295858CT	2.18735e-06	Yes	SDG714	10.1105/tpc.106.048124	-	-	-	-	-	-
ten_panicle_width	2	4189091	12129928	R0210215860GA	0.000101361	Yes	GW2	10.1038/ng2014	-	-	-	-	-	-
ten_panicle_width	2	16265357	19555444	R0219301492CT	2.86251e-05	Yes	OsTudor-SN	10.1111/j.1365-313X.2008.03516.x	-	-	-	-	-	-
ten_panicle_width	2	33591280	33601460	R0233591280AG	0.000458901	No	-	-	-	-	-	-	-	-
ten_panicle_width	3	816440	2150492	R0300816440GA	0.000150321	Yes	CEBiP	10.1111/j.1365-313X.2010.04328.x	-	-	-	-	-	-
ten_panicle_width	3	14768178	16744788	R0316712276GA	0.001318	Yes	GS3	10.1007/s00122-006-0218-1	-	-	-	-	-	-
ten_panicle_width	3	26805445	26805445	R0326805445GA	0.00374613	Yes	-	-	-	-	-	-	-	-
ten_panicle_width	4	27749740	27749740	F0427749740TC	4.92601e-05	No	-	-	-	-	-	-	-	-
ten_panicle_width	5	4142876	8959161	F0505361872AG	1.0383e-05	Yes	OsBLE3	10.1016/j.phytochem.2006.05.026	-	-	-	-	-	-
ten_panicle_width	5	14404199	18419289	R0518419289TA	4.61216e-07	Yes	-	-	-	-	-	-	-	-
ten_panicle_width	5	21552394	21552394	R0521552394AC	2.81639e-05	No	-	-	-	-	-	-	-	-
ten_panicle_width	6	28838735	28838735	R0628838735CT	0.00259	No	-	-	-	-	-	-	-	-
ten_panicle_width	7	9802	833780	F0700117960TC	0.000715626	Yes	-	-	-	-	-	-	-	-
ten_panicle_width	7	4750133	4750133	F0704750133TC	0.00399022	No	-	-	-	-	-	-	-	-
ten_panicle_width	8	192617	192617	R0800192617TC	0.00376253	Yes	-	-	-	-	-	-	-	-
ten_panicle_width	8	8290396	8290396	F0808290396GA	0.000202916	No	-	-	-	-	-	-	-	-
ten_panicle_width	8	15293724	17852619	R0817531921TC	6.49587e-08	Yes	-	-	-	-	-	-	-	-
ten_panicle_width	8	28412131	28412131	R0828412131TC	0.00299157	No	-	-	-	-	-	-	-	-
ten_panicle_width	9	42926	48894	R0900048894GT	0.000202916	No	-	-	-	-	-	-	-	-
ten_panicle_width	9	13282483	13560656	F0913282483GA	0.00331399	No	-	-	-	-	-	-	-	-
ten_panicle_width	10	66090	655684	F1000614621TC	0.0011231	No	-	-	-	-	-	-	-	-
ten_panicle_width	10	5992234	5992234	R1005992234CT	0.000395273	No	-	-	-	-	-	-	-	-
ten_panicle_width	10	19821254	22926252	R1022124845GA	6.99022e-05	Yes	-	-	-	-	-	-	-	-
ten_panicle_width	11	716275	716275	R1100716275TC	0.00204702	No	-	-	-	-	-	-	-	-
ten_panicle_width	11	16531704	16531704	F1116531704GA	0.00210537	No	-	-	-	-	-	-	-	-
ten_panicle_width	11	22813707	28269550	R1124797200TG	9.80745e-06	Yes	-	-	-	-	-	-	-	-
ten_panicle_width	12	18464944	20039110	R1218464944AG	0.000500189	Yes	-	-	-	-	-	-	-	-
thousand_grain_weight	2	23827748	23827748	R0223827748AT	0.000379817	No	-	-	qSS-2	Physiological trait	Sterility	spikelet fertility	6.3	2005
thousand_grain_weight	5	4654470	5423379	R0504654470GT	2.22464e-05	Yes	GW5	10.1038/cr.2008.307	snp5.1	Morphological trait	Panicle/flower	Spikelet number per plant	11.79	2005
thousand_grain_weight	5	8013976	8013976	F0508013976TC	0.000385569	No	-	-	snp5.1	Morphological trait	Panicle/flower	Spikelet number per plant	11.79	2005
thousand_grain_weight	5	21552394	21552394	R0521552394AC	0.000299193	No	-	-	QPl5	Morphological trait	Panicle/flower	Spikelet density	7.7	1998
thousand_grain_weight	8	17452655	17852619	R0817452655CT	4.77542e-05	No	-	-	-	-	-	-	-	-
thousand_grain_weight	11	26946459	27132604	F1126946459GA	3.02196e-05	No	-	-	-	-	-	-	-	-
5_spike_number	1	41028805	41028805	F0141028805CG	0.000270812	No	-	-	-	-	-	-	-	-
5_spike_number	2	19580367	19580367	F0219580367GT	0.000608048	Yes	-	-	-	-	-	-	-	-
5_spike_number	2	26348264	26348264	R0226348264CT	0.00106076	Yes	-	-	-	-	-	-	-	-
5_spike_number	3	4806418	4806418	F0304806418AT	5.35683e-06	No	-	-	-	-	-	-	-	-
5_spike_number	3	14373281	14723090	R0314643419CT	1.99248e-07	Yes	-	-	-	-	-	-	-	-
5_spike_number	3	29099650	29099650	R0329099650CT	0.000397125	No	-	-	-	-	-	-	-	-
5_spike_number	3	34025835	35380640	R0335380640CT	0.000981746	Yes	OsIDS1	10.1111/j.1365-313X.2011.04804.x	QSn3	Morphological trait	Culm/leaf	spikelet number per panicle	15.7	2003
5_spike_number	4	6871222	6871222	R0406871222TC	0.00117498	No	-	-	-	-	-	-	-	-
5_spike_number	4	24757233	24757233	R0424757233AG	0.000870419	No	-	-	-	-	-	-	-	-
5_spike_number	4	31535371	31748954	F0431535371TC	0.00012404	Yes	-	-	-	-	-	-	-	-
5_spike_number	5	5533618	5533618	F0505533618CT	0.000269085	No	-	-	snp5.1	Morphological trait	Panicle/flower	Spikelet number per plant	11.79	2005
5_spike_number	5	27685429	27855517	F0527855517CA	0.000388776	Yes	ltn1	10.1104/pp.110.170209	QPl5	Morphological trait	Panicle/flower	Spikelet density	7.7	1998
5_spike_number	6	3172663	3241228	F0603241228AC	0.000688303	Yes	OsMADS5	10.1111/j.1365-313X.2009.04101.x	-	-	-	-	-	-
5_spike_number	6	18138166	18138166	R0618138166TC	0.000129704	No	-	-	-	-	-	-	-	-
5_spike_number	6	25200833	25200833	R0625200833TC	0.00102607	No	-	-	-	-	-	-	-	-
5_spike_number	8	14925017	14925017	R0814925017TC	0.00109585	No	-	-	-	-	-	-	-	-
5_spike_number	8	17688156	17834484	F0817708840GA	0.000458279	No	-	-	-	-	-	-	-	-
5_spike_number	9	13823635	13823635	R0913823635AG	0.00100928	No	-	-	-	-	-	-	-	-
5_spike_number	12	5584674	6821169	F1205691652TC	0.000234811	Yes	-	-	-	-	-	-	-	-
5_spike_number	12	25555674	27131749	R1225555674CT	0.000538871	Yes	OsSpo11-4	10.1371/journal.pone.0020327	-	-	-	-	-	-

## Sheet: 2013
traits	chromosome	start	end	peak	p-value	contained in SSW	functional gene	reference	qtl_gene_name	character_major	character_minor	trait_name	contribution_rate	publication_year
leaf blade length	2	4180378	5063765	F0205044812TC	9.64898e-05	Yes	gh2	10.1104/pp.105.073007	-	-	-	-	-	-
leaf blade length	9	22237192	22237192	F0922237192GA	0.00167804	No	-	-	-	-	-	-	-	-
leaf blade length	11	20373867	21498304	R1120486509CT	0.000475508	Yes	d27	10.1105/tpc.109.065987	-	-	-	-	-	-
leaf blade length	11	27649778	27649778	R1127649778GA	0.000637248	No	-	-	-	-	-	-	-	-
leaf blade width	1	36321540	36321540	R0136321540CT	2.63201e-05	No	-	-	-	Resistance or Tolerance	Insect resistance	Length of the flag leaf	25.8	2007
leaf blade width	10	3594154	3958260	R1003958260CT	0.000103122	No	-	-	-	-	-	-	-	-
leaf blade width	12	18464944	18464944	R1218464944AG	2.63201e-05	No	-	-	qDLA-12-3	Resistance or Tolerance	Blast resistance	field resistance to leaf blast	17.5	1998
breeding_stage	1	24404861	24411049	F0124411049CT	0.000254027	No	-	-	-	-	-	-	-	-
breeding_stage	3	4885781	4896156	R0304885781GA	0.000825139	No	-	-	qtl3.1	Resistance or Tolerance	Drought tolerance	Days to 50% flowering	64	2007
breeding_stage	3	24616630	25216735	R0324616630TC	0.000269542	No	GRP162	10.1105/tpc.111.093211	-	-	-	-	-	-
breeding_stage	5	29033725	29044400	R0529033725CT	0.000650164	No	-	-	-	-	-	-	-	-
breeding_stage	8	27491231	27752638	R0827752004CA	0.000532813	Yes	-	-	-	-	-	-	-	-
empty_grain_number	2	29215059	29671678	R0229671678GA	0.00314554	Yes	-	-	qLTSPS2	Physiological trait	Sterility	low-temperature-sensitive pollen sterility	15.6	2005
empty_grain_number	4	5148845	5148845	F0405148845GA	0.00268924	No	-	-	qSNP-4a	Morphological trait	Panicle/flower	spikelet number per panicle	16.07	2006
empty_grain_number	4	31311702	31399374	F0431399374CT	0.00146498	Yes	OsABCC1	10.1073/pnas.1414968111	pss4.1	Physiological trait	Source activity	Percent seed set	19.9	2003
empty_grain_number	5	27887666	28307160	F0528087986AG	0.00045396	Yes	-	-	-	-	-	-	-	-
empty_grain_number	6	6782196	6986655	R0606986655GT	0.000589504	Yes	-	-	spf6	Physiological trait	Sterility	Spikelet fertility	11.01	2005
empty_grain_number	10	10050279	10050279	F1010050279CT	0.00330005	No	-	-	-	Physiological trait	Sterility	Pollen fertility	25.8	1998
empty_grain_number	10	16914183	16914183	R1016914183AG	0.0020761	No	-	-	ssd10	Morphological trait	Panicle/flower	spikelets setting density	6.9	1996
empty_grain_number	11	1779673	1779673	R1101779673AG	0.00245198	No	-	-	-	-	-	-	-	-
empty_grain_number	11	17317680	17591458	F1117318687GA	0.00262996	No	-	-	-	-	-	-	-	-
filled_grain_number	1	6458394	6459330	F0106458394TC	0.00316749	No	-	-	-	Physiological trait	Source activity	number of filled grains per panicle	-	2001
filled_grain_number	1	9814605	9814605	F0109814605GC	0.00716527	Yes	-	-	-	Physiological trait	Source activity	number of filled grains per panicle	-	2001
filled_grain_number	1	31420218	33345619	R0131420218AG	0.000631957	Yes	this1	10.1093/jxb/ert256	-	Physiological trait	Source activity	number of filled grains per panicle	-	2001
filled_grain_number	2	8198104	9219986	R0208307294AG	0.004167	Yes	DCW11	10.1093/pcp/pcn036	-	Resistance or Tolerance	Drought tolerance	spikelet fertility	-	2004
filled_grain_number	2	24547387	25903796	R0225753970GT	0.00300197	Yes	-	-	-	Physiological trait	Germination/dormancy	germination rate(9days after incubation)	5.6	2004
filled_grain_number	3	14643419	14643419	R0314643419CT	0.00734167	No	-	-	-	-	-	-	-	-
filled_grain_number	3	31759927	31759927	R0331759927CT	0.00696353	No	-	-	-	-	-	-	-	-
filled_grain_number	3	33999255	34865109	R0334865109AG	0.00423736	Yes	-	-	QSn3	Morphological trait	Culm/leaf	spikelet number per panicle	15.7	2003
filled_grain_number	4	1113761	1113761	R0401113761TC	0.00426726	No	-	-	qSNP-4a	Morphological trait	Panicle/flower	spikelet number per panicle	16.07	2006
filled_grain_number	4	3851662	3851662	F0403851662GA	0.00294205	No	-	-	qSNP-4a	Morphological trait	Panicle/flower	spikelet number per panicle	16.07	2006
filled_grain_number	4	20769633	20769633	F0420769633CT	0.00551313	No	-	-	qFRP-4	Physiological trait	Source activity	Fertility	11	2002
filled_grain_number	5	4142876	5481119	F0504142876AG	0.00204357	Yes	-	-	-	-	-	-	-	-
filled_grain_number	5	20479105	20479105	F0520479105CT	0.00239464	No	-	-	-	-	-	-	-	-
filled_grain_number	6	3568740	4756202	R0603568740CT	0.0013291	Yes	aid1	10.1104/pp.104.041459	qSPTF6	Physiological trait	Sterility	spikelet fertility	15.2	2003
filled_grain_number	6	20411831	22116211	F0622116211AT	0.000673625	Yes	-	-	-	-	-	-	-	-
filled_grain_number	7	7307408	16923272	R0714823167CT	6.02385e-05	Yes	-	-	-	-	-	-	-	-
filled_grain_number	7	21412879	21412879	F0721412879AG	0.00243145	No	-	-	-	-	-	-	-	-
filled_grain_number	7	27010537	28304354	F0727024227AC	0.00266696	Yes	-	-	qPLLN7	Physiological trait	Sterility	Pollen fertility	12.9	2003
filled_grain_number	8	536796	730402	R0800659025CT	0.00062084	No	-	-	-	Resistance or Tolerance	Drought tolerance	relative spikelet fertility (RSF)	15.45	2005
filled_grain_number	9	296366	4831576	F0900993762GA	0.00199469	Yes	-	-	-	-	-	-	-	-
filled_grain_number	9	19637122	20116347	R0919637122GT	0.00407547	Yes	-	-	-	-	-	-	-	-
filled_grain_number	11	23144157	23151545	R1123144711TG	0.0025721	No	-	-	-	-	-	-	-	-
filled_grain_number	11	27252354	28269550	R1128269550AC	0.00239219	Yes	-	-	-	-	-	-	-	-
filled_grain_number	12	827543	827543	F1200827543CT	0.00701408	Yes	-	-	-	-	-	-	-	-
filled_grain_number	12	10130454	10133265	R1210133265CA	0.00174928	No	-	-	-	-	-	-	-	-
filled_grain_number	12	14380497	14380497	R1214380497GT	0.00548913	No	-	-	-	-	-	-	-	-
filled_grain_number	12	17439663	20164288	R1220164288AG	0.00090074	Yes	-	-	-	-	-	-	-	-
filled_grain_number	12	22632608	22632608	F1222632608CT	0.00730416	No	-	-	-	-	-	-	-	-
five_individual_empty_grain_number	5	28087986	28087986	F0528087986AG	0.00101249	Yes	-	-	-	-	-	-	-	-
five_individual_empty_grain_number	10	9941370	10050279	F1010050279CT	0.00145874	No	-	-	-	Physiological trait	Sterility	Pollen fertility	25.8	1998
five_individual_empty_grain_number	11	1779673	1779673	R1101779673AG	0.00108654	No	-	-	-	-	-	-	-	-
five_individual_filled_grain_number	1	42588139	42588139	F0142588139TC	0.000884935	Yes	-	-	-	-	-	-	-	-
five_individual_filled_grain_number	2	7504649	7504649	R0207504649AG	0.00147317	No	-	-	-	Resistance or Tolerance	Drought tolerance	spikelet fertility	-	2004
five_individual_filled_grain_number	3	34865109	34891956	R0334865109AG	0.000103984	No	-	-	QSn3	Morphological trait	Culm/leaf	spikelet number per panicle	15.7	2003
five_individual_filled_grain_number	4	954663	1113761	R0401113761TC	0.00102888	No	-	-	qSNP-4a	Morphological trait	Panicle/flower	spikelet number per panicle	16.07	2006
five_individual_filled_grain_number	7	3338272	3338272	F0703338272GC	0.000280771	Yes	-	-	-	-	-	-	-	-
five_individual_filled_grain_number	7	26472071	26968406	R0726643315CA	0.000805783	Yes	OsPDK1	10.1093/pcp/pci241	qPLLN7	Physiological trait	Sterility	Pollen fertility	12.9	2003
Plant heigh	1	31420218	31420425	F0131420425GA	4.36435e-05	Yes	-	-	-	-	-	-	-	-
Plant heigh	1	36321540	36321540	R0136321540CT	4.03231e-06	No	-	-	-	-	-	-	-	-
Plant heigh	1	38760199	38760199	F0138760199CT	8.60365e-05	No	-	-	-	-	-	-	-	-
Plant heigh	1	41891242	42698933	F0142295858CT	9.93781e-05	Yes	-	-	-	-	-	-	-	-
Plant heigh	2	10546458	10546458	F0210546458CT	0.000295234	Yes	-	-	qPH-2	Morphological trait	Dwarf	Plant height	28.7	2003
Plant heigh	2	17155463	17207624	F0217207624CT	8.60365e-05	No	-	-	qPH-2	Morphological trait	Dwarf	Plant height	28.7	2003
Plant heigh	7	4750133	4750133	F0704750133TC	0.000288947	No	-	-	-	-	-	-	-	-
Plant heigh	7	18105766	18105766	R0718105766CT	0.000570248	No	-	-	-	-	-	-	-	-
Plant heigh	8	8290396	8290396	F0808290396GA	8.60365e-05	No	-	-	-	-	-	-	-	-
Plant heigh	9	48894	48894	R0900048894GT	8.60365e-05	No	-	-	-	-	-	-	-	-
Plant heigh	10	22769727	22769742	R1022769727CT	0.000281542	Yes	-	-	-	-	-	-	-	-
Plant heigh	12	18464944	18464944	R1218464944AG	4.03231e-06	No	-	-	-	-	-	-	-	-
individual_effective_spike	2	1382334	1678460	R0201382334GA	0.00135287	Yes	-	-	-	-	-	-	-	-
individual_effective_spike	2	5356874	5356874	R0205356874GA	0.00741966	Yes	-	-	-	Resistance or Tolerance	Drought tolerance	spikelet fertility	-	2004
individual_effective_spike	2	18104969	18104969	F0218104969AC	0.00240009	No	-	-	qSS-2	Physiological trait	Sterility	spikelet fertility	6.3	2005
individual_effective_spike	2	28205163	28205163	F0228205163TC	0.00264471	No	-	-	-	-	-	-	-	-
individual_effective_spike	2	30889571	30889571	F0230889571GA	0.00692303	No	-	-	-	-	-	-	-	-
individual_effective_spike	3	11999350	11999350	R0311999350TG	0.00720419	No	-	-	-	-	-	-	-	-
individual_effective_spike	3	14396805	16889647	R0314753296CT	0.00274898	Yes	-	-	-	-	-	-	-	-
individual_effective_spike	3	22244236	23050001	F0322244236GA	0.00330385	No	-	-	-	-	-	-	-	-
individual_effective_spike	3	34865109	34966710	F0334911632CT	0.00313451	No	-	-	QSn3	Morphological trait	Culm/leaf	spikelet number per panicle	15.7	2003
individual_effective_spike	6	13123738	13124450	F0613123738CT	0.00192223	No	-	-	-	-	-	-	-	-
individual_effective_spike	6	17833366	17833366	F0617833366GA	0.00192223	No	-	-	-	-	-	-	-	-
individual_effective_spike	7	17369113	17369113	F0717369113GA	0.00610282	No	-	-	-	-	-	-	-	-
individual_effective_spike	7	19378516	21344928	F0721344928GA	0.00411243	Yes	-	-	-	-	-	-	-	-
individual_effective_spike	8	4591930	5252011	F0804671458CA	0.00161049	Yes	-	-	-	-	-	-	-	-
individual_effective_spike	8	8332598	8332598	R0808332598CT	0.00720794	No	-	-	-	-	-	-	-	-
individual_effective_spike	9	16390307	16410958	F0916410958AC	0.00693431	No	DEP1	10.1038/ng.352	-	-	-	-	-	-
individual_effective_spike	9	22881083	22881083	R0922881083AC	0.00587315	No	-	-	-	-	-	-	-	-
individual_effective_spike	11	17324448	18554350	R1117324448AG	0.00395114	No	-	-	-	-	-	-	-	-
individual_effective_spike	11	26096318	27131794	R1126644816AG	0.00327383	Yes	-	-	-	-	-	-	-	-
individual_effective_spike	12	17980273	17980273	R1217980273AG	0.00257088	No	-	-	-	-	-	-	-	-
ratio of seed length to width	1	18596533	19096841	R0118786940GC	5.68016e-06	No	-	-	-	-	-	-	-	-
ratio of seed length to width	1	31420218	31420218	R0131420218AG	0.000179445	Yes	-	-	-	-	-	-	-	-
ratio of seed length to width	1	40699012	42974198	R0142103205TC	0.000260904	Yes	miR172b	10.1186/1471-2229-9-149	-	-	-	-	-	-
ratio of seed length to width	2	10800227	13910767	R0212461451GA	9.26924e-05	Yes	-	-	-	-	-	-	-	-
ratio of seed length to width	3	16689075	16835364	R0316712276GA	2.46998e-05	No	-	-	qLWR-3	Morphological trait	Seed	grain length-width ratio	20.6	2005
ratio of seed length to width	4	4869857	4869857	R0404869857GT	0.000532119	No	-	-	-	-	-	-	-	-
ratio of seed length to width	5	4654470	6502311	F0505361872AG	5.64383e-06	Yes	-	-	-	-	-	-	-	-
ratio of seed length to width	5	8959161	8959161	F0508959161AC	0.00111787	No	-	-	-	-	-	-	-	-
ratio of seed length to width	5	18419289	18419289	R0518419289TA	0.000588592	No	-	-	-	-	-	-	-	-
ratio of seed length to width	5	21552394	21552394	R0521552394AC	0.000205759	No	-	-	-	-	-	-	-	-
ratio of seed length to width	7	327645	327645	R0700327645TC	0.000562712	No	-	-	-	-	-	-	-	-
ratio of seed length to width	7	8914885	10058187	F0708914885GA	0.00085286	Yes	OsNRAMP1	10.1093/jxb/err136	-	-	-	-	-	-
ratio of seed length to width	7	12111341	14777465	R0713841919GA	1.84662e-05	Yes	CPK18	10.1105/tpc.114.126441	-	-	-	-	-	-
ratio of seed length to width	8	26752737	26752737	F0826752737AG	0.000893396	No	-	-	-	-	-	-	-	-
ratio of seed length to width	9	293910	436070	R0900411246GA	0.000375688	No	-	-	-	-	-	-	-	-
ratio of seed length to width	10	1291670	1299899	R1001299899TG	0.000543811	No	-	-	-	-	-	-	-	-
ratio of seed length to width	11	24966283	27340921	R1127340921TC	8.40121e-05	Yes	OsMPK5	10.1104/pp.109.152702	-	-	-	-	-	-
seed_setting_rate	1	40466021	40466021	F0140466021CT	0.00446076	No	-	-	-	-	-	-	-	-
seed_setting_rate	2	23178137	25980263	F0223183442CT	0.0027355	Yes	du3	10.5511/plantbiotechnology.25.483	qSS-2	Physiological trait	Sterility	spikelet fertility	6.3	2005
seed_setting_rate	2	29215059	29671678	R0229671678GA	0.00210199	Yes	adl1	10.1016/j.ydbio.2009.07.042	-	-	-	-	-	-
seed_setting_rate	3	4596635	4596635	R0304596635CT	0.00491344	No	-	-	S34(t)	Physiological trait	Sterility	pollen sterility	-	2005
seed_setting_rate	3	22880993	22880993	F0322880993AG	0.00432132	No	-	-	-	-	-	-	-	-
seed_setting_rate	3	25331864	25881164	F0325331864TC	0.0041762	Yes	nol1	10.1111/j.1365-313X.2008.03670.x	-	-	-	-	-	-
seed_setting_rate	4	12639497	13348197	F0413348197CT	0.00386922	Yes	-	-	-	-	-	-	-	-
seed_setting_rate	4	31338632	31399374	F0431399374CT	0.00186451	Yes	Xa1	10.1073/pnas.95.4.1663	pss4.1	Physiological trait	Source activity	Percent seed set	19.9	2003
seed_setting_rate	5	4026668	4935091	R0504026668AG	0.00114738	Yes	OsBOR4	10.1093/pcp/pct136	-	-	-	-	-	-
seed_setting_rate	5	14676410	14764487	F0514764487CT	0.000372046	No	-	-	-	-	-	-	-	-
seed_setting_rate	5	27887666	28307160	F0528087986AG	0.000600331	Yes	-	-	-	-	-	-	-	-
seed_setting_rate	6	6782196	6986655	R0606986655GT	0.000762529	Yes	-	-	spf6	Physiological trait	Sterility	Spikelet fertility	11.01	2005
seed_setting_rate	6	18138166	18138166	R0618138166TC	0.00114738	No	-	-	-	-	-	-	-	-
seed_setting_rate	6	26094490	26215353	F0626094490GT	0.00171528	Yes	-	-	-	-	-	-	-	-
seed_setting_rate	7	1872242	1872242	F0701872242CT	0.00468517	No	-	-	-	-	-	-	-	-
seed_setting_rate	10	7526150	10050279	F1010050279CT	0.00226615	Yes	-	-	-	Physiological trait	Sterility	Pollen fertility	25.8	1998
seed_setting_rate	10	12893711	12893711	F1012893711CT	0.00461765	No	-	-	-	Physiological trait	Sterility	pollen fertility	-	1998
seed_setting_rate	10	16914183	16914183	R1016914183AG	0.000154023	No	-	-	-	Physiological trait	Sterility	pollen fertility	-	1998
seed_setting_rate	11	1779673	1779673	R1101779673AG	0.000896921	No	-	-	-	-	-	-	-	-
seed_setting_rate	11	21962784	21995038	R1121995038AG	0.00392078	No	-	-	-	-	-	-	-	-
seed_setting_rate	11	26685769	27131794	R1126712496CA	0.00282997	Yes	-	-	-	-	-	-	-	-
seed_setting_rate	12	827543	827543	F1200827543CT	0.000347571	Yes	-	-	-	-	-	-	-	-
seed_density	1	9610600	9610600	R0109610600GT	0.00122149	No	-	-	-	-	-	-	-	-
seed_density	1	13797388	13797388	R0113797388TC	0.000302063	No	-	-	-	-	-	-	-	-
seed_density	1	33345619	33345619	R0133345619TG	0.000905706	No	-	-	-	-	-	-	-	-
seed_density	5	23332421	23332421	F0523332421GA	0.00119084	No	-	-	QPl5	Morphological trait	Panicle/flower	Spikelet density	7.7	1998
seed_density	6	3568740	3568740	R0603568740CT	0.000762112	No	-	-	-	-	-	-	-	-
seed_density	6	22116211	22116211	F0622116211AT	0.00111776	Yes	-	-	-	-	-	-	-	-
seed_density	7	7311377	8280321	R0708030007AG	0.000404568	No	-	-	-	-	-	-	-	-
seed_density	7	16898954	16923272	R0716908286CT	0.000362598	No	-	-	-	-	-	-	-	-
seed_density	8	536796	732223	F0800628357CT	0.000111494	No	OsMADS26	10.1104/pp.107.114256	-	-	-	-	-	-
seed_density	8	3292142	3292142	F0803292142CA	0.000807429	No	-	-	-	-	-	-	-	-
seed_density	9	993762	2333276	F0900993762GA	0.000905706	Yes	gdd1	10.1105/tpc.110.081901	-	-	-	-	-	-
seed_density	9	17777196	19637122	R0919637122GT	0.000345559	Yes	LGD1	10.1111/j.1365-313X.2012.04989.x	-	-	-	-	-	-
seed_density	12	18176943	18362110	F1218356350CT	0.000887998	Yes	-	-	-	-	-	-	-	-
spike_length	1	36321540	36321540	R0136321540CT	3.337e-05	No	-	-	-	-	-	-	-	-
spike_length	10	22769727	22900951	R1022900951CA	9.71123e-05	Yes	-	-	-	-	-	-	-	-
spike_length	12	18464944	18464944	R1218464944AG	3.337e-05	No	-	-	-	-	-	-	-	-
spikelet_per_panicle	1	9814605	9814605	F0109814605GC	0.000974053	Yes	-	-	-	-	-	-	-	-
spikelet_per_panicle	1	33345619	33345619	R0133345619TG	0.000637253	No	-	-	-	Physiological trait	Source activity	number of filled grains per panicle	-	2001
spikelet_per_panicle	5	20479105	20479105	F0520479105CT	0.000972684	No	-	-	-	-	-	-	-	-
spikelet_per_panicle	6	3568740	3568740	R0603568740CT	0.00108533	No	-	-	-	Physiological trait	Source activity	spikelet fertility	-	2000
spikelet_per_panicle	7	7311377	8280321	R0708030007AG	0.000288317	No	snb	10.1111/j.1365-313X.2006.02941.x	-	-	-	-	-	-
spikelet_per_panicle	7	14823167	16045353	R0714823167CT	0.00111276	Yes	-	-	-	-	-	-	-	-
spikelet_per_panicle	8	536796	659025	R0800540051GT	8.40169e-05	No	-	-	-	-	-	-	-	-
spikelet_per_panicle	9	993762	993762	F0900993762GA	0.000637253	No	-	-	-	-	-	-	-	-
ten_panicle_length	1	18786940	19096841	R0118786940GC	2.42611e-05	No	-	-	-	-	-	-	-	-
ten_panicle_length	1	30089408	31420218	R0131420218AG	3.66757e-05	Yes	CFO1	10.1104/pp.112.200980	-	-	-	-	-	-
ten_panicle_length	2	12461451	13910767	R0212461451GA	3.31183e-05	Yes	-	-	-	-	-	-	-	-
ten_panicle_length	3	16689075	16889647	R0316712276GA	0.000114069	No	GS3	10.1007/s00122-006-0218-1	qLWR-3	Morphological trait	Seed	grain length-width ratio	20.6	2005
ten_panicle_length	5	5389716	5838330	F0505389716CT	0.000142727	Yes	-	-	-	-	-	-	-	-
ten_panicle_length	7	13650774	14777465	R0713770613CT	0.000153935	Yes	-	-	-	-	-	-	-	-
ten_panicle_width	1	18786940	18786940	R0118786940GC	0.000247045	No	-	-	-	-	-	-	-	-
ten_panicle_width	1	31420218	31420218	R0131420218AG	8.49585e-05	Yes	-	-	-	-	-	-	-	-
ten_panicle_width	1	40986149	42103205	R0142103205TC	0.00058488	Yes	Osg1	10.1007/s00425-010-1301-z	-	-	-	-	-	-
ten_panicle_width	2	10200979	12461451	F0210800227GA	2.41565e-05	No	api5	10.1105/tpc.110.082636	-	-	-	-	-	-
ten_panicle_width	2	19299265	19496741	F0219299265CT	0.000935702	Yes	BE2b	10.1186/1471-2229-14-80	-	-	-	-	-	-
ten_panicle_width	3	29541388	29595153	F0329580073GA	0.000308155	No	-	-	-	-	-	-	-	-
ten_panicle_width	5	4654470	6502311	F0505361872AG	5.67463e-07	Yes	GW5	10.1038/cr.2008.307	-	-	-	-	-	-
ten_panicle_width	5	8625994	8959161	F0508959161AC	0.000165985	No	-	-	-	-	-	-	-	-
ten_panicle_width	5	14656210	14656210	F0514656210GA	0.000702323	No	-	-	-	-	-	-	-	-
ten_panicle_width	5	18419289	18419289	R0518419289TA	0.000490302	No	-	-	-	-	-	-	-	-
ten_panicle_width	5	21552394	21552394	R0521552394AC	1.92012e-05	No	-	-	-	-	-	-	-	-
ten_panicle_width	7	327645	327645	R0700327645TC	0.000625396	No	-	-	-	-	-	-	-	-
ten_panicle_width	7	13841919	14593552	R0713841919GA	0.000885828	Yes	-	-	-	-	-	-	-	-
ten_panicle_width	8	9515912	9515912	R0809515912TC	0.000228165	Yes	-	-	-	-	-	-	-	-
ten_panicle_width	10	1126326	1299899	R1001299899TG	7.93218e-05	Yes	-	-	-	-	-	-	-	-
ten_panicle_width	10	22623508	22796329	R1022623508CT	0.000902173	Yes	OsNMD3	10.1093/jxb/eru150	-	-	-	-	-	-
ten_panicle_width	11	27233506	27517199	R1127340921TC	2.26987e-05	Yes	OsPCBP	10.1007/s12374-011-9184-5	-	-	-	-	-	-
thousand_grain_weight	2	11155429	11155429	F0211155429GA	0.000170697	No	-	-	tgw2	Morphological trait	Seed	&quot;1,000-grain weight&quot;	13.4	2006
thousand_grain_weight	5	4659652	4659652	F0504659652TC	0.000120668	No	-	-	-	-	-	-	-	-
thousand_grain_weight	8	9515912	9515912	R0809515912TC	0.000171206	Yes	-	-	-	-	-	-	-	-
thousand_grain_weight	11	22046999	22300196	F1122300196GA	1.63651e-05	Yes	BGL11(t)	10.1007/s13258-013-0094-4	-	-	-	-	-	-
true_weight	1	7998218	7998218	F0107998218CT	0.000489614	Yes	-	-	-	-	-	-	-	-
true_weight	1	23996207	24000568	F0123996207GA	0.00142648	No	-	-	yld1.1	Physiological trait	Source activity	yield	8.41	2008
true_weight	1	42588139	42588139	F0142588139TC	0.0011539	Yes	-	-	-	-	-	-	-	-
true_weight	3	34865109	34865109	R0334865109AG	0.00103848	No	-	-	yld3.2	Morphological trait	Seed	Yield per plant	16.6	2003
true_weight	4	1113761	1113761	R0401113761TC	0.00149646	No	RSp29	10.1105/tpc.105.037069	-	-	-	-	-	-
5_spike_number	1	36321540	36321540	R0136321540CT	0.00363429	No	-	-	-	-	-	-	-	-
5_spike_number	1	42138679	42138679	R0142138679CT	0.0041113	No	-	-	-	-	-	-	-	-
5_spike_number	2	1660713	1678460	R0201660713GA	0.00288188	No	Nrat1	10.1093/jxb/eru201	-	-	-	-	-	-
5_spike_number	2	5356874	5631558	R0205494071AG	0.000308321	Yes	OsAGAP	10.1111/j.1365-313X.2006.02898.x	-	-	-	-	-	-
5_spike_number	2	14651356	14651356	F0214651356TC	0.00228802	No	-	-	np2.2	Morphological trait	Culm/leaf	Number of panicles per plant	10.81	2005
5_spike_number	7	3338272	3338272	F0703338272GC	0.00317895	Yes	-	-	yd7a	Morphological trait	Panicle/flower	Yield per plant	19.8	2000
5_spike_number	7	17368352	17405479	F0717368352GA	0.00200237	No	-	-	-	-	-	-	-	-
5_spike_number	7	21344928	21365438	F0721344928GA	0.000436451	No	-	-	-	-	-	-	-	-
5_spike_number	7	26643315	26968406	F0726835784AG	0.00141407	Yes	-	-	-	Morphological trait	Seed	the grain yield per plant (GY)	6.6	2004
5_spike_number	8	5575610	5701046	F0805638724TC	0.00235836	No	-	-	nfb8	Morphological trait	Seed	Number of first branches / main panicle	20.9	1996
5_spike_number	8	7878475	18993367	F0809485835TG	0.000737977	Yes	OsRAD21-3	10.1111/j.1365-313X.2007.03190.x	-	-	-	-	-	-
5_spike_number	8	21932267	21932267	F0821932267GT	0.00313475	No	-	-	-	-	-	-	-	-
5_spike_number	12	17980273	18464944	R1217980273AG	0.00308854	Yes	-	-	-	-	-	-	-	-
