# Supplementary material for: Genome-wide study of an elite rice pedigree reveals a complex history of genetic architecture for breeding improvement
Source: Sci Rep. 2017 Apr 4;7:45685. doi: 10.1038/srep45685 (PMC5379486; doi:10.1038/srep45685)
Supplement: Supplementary Dataset 4 [file srep45685-s5.xls]

## Sheet: Record
Chinese name	Cultivar name	Approved year	Breeding year
陆财号	Lucaihao	Not approved	1948		The 1st column is Chinese names of each cultivar
华南15	Huanan15	Not approved	1952		The 2nd column is cultivar names used in the manuscript
广场13	Guangchan13	Not approved	1953		The 3rd column is the year when the cultivar was approved by the local rice cultivar assessment committee, which named "Approved year". Data is cited from approval certificate for each approved cultivar, and for these failed to find certificate we marker as "lack approval certificate". Cultivars not approved by the local rice cultivar assessment committee are marked as "Not approved", and cultiva…
广场矮3784	Guangchangai3784	Not approved	1959		The 4th column is the year achieving the cultivar, which named "Breeding year". Date with an asterisk in the up right corner ("*") is breeding year without exact record while deduced from unofficial record, and Date with two asterisks in the up right corner ("**") is breeding year without exact record while deduced from Ricedata (http://www.ricedata.cn/variety/) .
珍珠矮11号	Zhenzhuai11	1982	1962
广秋矮	Guangqiuai	Not approved	1963
广陆矮4号	Guangluai4	1983	1967
珍汕97B	Zhenshan97B	Not approved	1968
窄叶青8号	Zhaiyeqing8	1978	1971
珍汕97A	Zhenshan97A	Not approved	1971
朝阳早18	Chaoyangzao18	1978	1973
桂朝2号	Guichao2	1978	1975
青二矮	Qingerai	1978	1975
特青	Teqing	1988	1984
青六矮1号	Qingliuai1	1990	1988
丰青矮	Fengqingai	Not approved	1989
长丝占	Changsizhan	Not approved	1995
28占	28Zhan	Not approved	1995
巴太香占	Bataixiangzhan	2005	1995
华丝占	Huasizhan	Not approved	2000
六合占	Liuhezhan	Not approved	2000
芦新占21	Luxinzhan21	Not approved	2000
粤新占2	Yuexinzhan2	Not approved	2004
粤晶丝苗2号	Yuejingsimiao2	2006	2004
黄华占//绿油占/CBB23	Huanghuazhan//Lvyouzhan/Cbb23	Not approved	2007
粤泰13	Yuetai13	Not approved	2008
新华占	Xinhuazhan	Not approved	2009
黄华占/丰粤占//五山丝苗	Huanghuazhan/Fengyuezhan//Wushansimiao	Not approved	2012
黄丰丝苗	Huangfengsimiao	Not approved	2013
黄软丝苗	Huangruansimiao	2015	2013
黄丝软占	Huangsiruanzhan	Not approved	2013
美华占	Meihuazhan	Not approved	2013
美香丝苗	Meixiangsimiao	Not approved	2013
五山桂占	Wushanguizhan	Not approved	2013
东秋播	Dongqiubo	Cultivated in farmhouse	1950*(introduced in Guangdong Province)
矮仔占	Aizaizhan	Cultivated in farmhouse (Rongxian, in Guangxi Province)	1955(introduced in Guangdong Province)
鸡对伦	Jiduilun	Cultivated in farmhouse	1975*(introduced in Guangdong Province)
阔叶稻	Kuoyedao	Cultivated in farmhouse	1975*(introduced in Guangdong Province)
青农矮	Qingnongai	Not approved	1980*
粳籼89	Jingxian89	1992	1990**
丰矮占1号	Fengaizhan	1997	1994**
特籼占13	Texianzhan13	1996	1994**
绿黄占	Lvhuangzhan	1999	1995**
特籼占25	Texianzhan25	1998	1995**
桂农占	Guinongzhan	2005	1997**
丰八占	Fengbazhan	2001	1998**
茉莉新占	Molixinzhan	2001	1998**
黄新占	Huangxinzhan	2002	1999**
丰华占	Fenghuazhan	2002	1999**
矮秀占	Aixiuzhan	2003	1999**
丰丝占	Fengsizhan	2004	2001**
黄华占	Huanghuazhan	2005	2002**
茉莉软占	Moliruanzhan	2006	2002**
茉莉丝苗	Molisimiao	2005	2002**
粤航1号	Yuehang1	2005	2002**
粤秀占	Yuexiuzhan	2006	2002**
美香占2号	Meixiangzhan2	2006	2002**
五山油占	Wushanyouzhan	2006	2002**
丰秀占	Fengxiuzhan	2006	2003**
美丝占	Meisizhan	2006	2003**
五山丝苗	Wushansimiao	2009	2003**
丰粤占	Fengyuezhan	2008	2004**
广超丝苗	Guangchaosimiao	2007	2004**
齐新占	Qixinzhan	2006	2004**
粤广丝苗	Yueguangsimiao	2008	2005**
黄粳占	Huangjingzhan	2008	2005**
黄丝占	Huangsizhan	2008	2005**
黄莉占	Huanglizhan	2008	2005**
黄粤占	Huangyuezhan	2008	2005**
丰秀丝苗	Fengxiusimiao	2010	2005**
软红米	Ruanhongmi	2008	2005**
黄籼占	Huangxianzhan	2009	2006**
美雅占	Meiyazhan	2009	2006**
粤华丝苗	Yuehuasimiao	2010	2007**
黄广占	Huangguangzhan	2010	2007**
黄秀占	Huangxiuzhan	2010	2007**
粤农丝苗	Yuenongsimiao	2011	2008**
新黄占	Xinhuangzhan	2011	2008**
黄软占	Huangruanzhan	2011	2008**
黄合占	Huanghezhan	2011	2008**
丰莉丝苗	Fenglisimiao	2011	2008**
美油占	Meiyouzhan	2011	2008**
齐华占	Qihuazhan	2011	2008**
粤美丝苗	Yuemeisimiao	2011	2008**
黄丰占	Huangfengzhan	2012	2009**
粤泰早占	Yuetaizaozhan	2012	2009**
黄粤丝苗	Huangyuesimiao	2012	2009**
黄广油占	Huangguangyouzhan	2013	2010**
黄银占	Huangyinzhan	2013	2010**
黄软秀占	Huangruanxiuzhan	2013	2010**
粤王丝苗	Yuewangsimiao	2013	2010**
丰太丝苗	Fengtaisimiao	2013	2010**
五山秀占	Wushanxiuzhan	2013	2010**
丰粤华占	Fengyuehuazhan	2013	2010**
黄秀丝苗	Huangxiusimiao	2014	2011**
五山莉占	Wushanlizhan	2014	2011**
五山丰占	Wushanfengzhan	2014	2011**
五山美占	Wushanmeizhan	2014	2011**
红丝苗	Hongsimiao	2014	2011**

## Sheet: README
The 1st column is Chinese names of each cultivar
The 2nd column is cultivar names used in the manuscript
The 3rd column is the year when the cultivar was approved by the local rice cultivar assessment committee, which named "Approved year". Data is cited from approval certificate for each approved cultivar, and cultivars not approved by the local rice cultivar assessment committee are marked as "Not approved". Four cultivars not officially approved but widely cultivated in farmhouse are also highlig…
The 4th column is the year achieved the cultivar by the breeders, which named "Breeding year". Date with an asterisk in the up right corner ("*") is breeding year without exact record while deduced from unofficial record, and Date with two asterisks in the up right corner ("**") is breeding year without exact record while deduced from Ricedata (http://www.ricedata.cn/variety/) .
